# Supplementary material for: The Virtual Skeleton Database: An Open Access Repository for Biomedical Research and Collaboration
Source: J Med Internet Res. 2013 Nov 12;15(11):e245. doi: 10.2196/jmir.2930 (PMC3841349; doi:10.2196/jmir.2930)
Supplement: Supplementary file 7 [file jmir_v15i11e245_app7.csv]

Lastname	Id	Name	Description	Date	Dice	Jaccard	Positive Predictive Value	Sensitivity	AverageDistance	HausdorffDistance	Kappa	Region	IsSimulated
Shin	6678	VSD.Seg_SIMLG_0154.3620.mha	BRATS CHALLENGE Sim Low Grade Truth 0154	9/21/2012	0.794742	0.659395	0.995401	0.939573	1.56983	16.245	0.659478	1	true
Shin	6678	VSD.Seg_SIMLG_0154.3620.mha	BRATS CHALLENGE Sim Low Grade Truth 0154	9/21/2012	0.584241	0.412669	0.999807	0.440142	4.98228	88.0713	0.659478	2	true
Shin	6676	VSD.Seg_SIMLG_0153.3616.mha	BRATS CHALLENGE Sim Low Grade Truth 0153	9/21/2012	0.674746	0.509145	0.997978	0.809211	1.44167	14.9633	0.218563	1	true
Shin	6676	VSD.Seg_SIMLG_0153.3616.mha	BRATS CHALLENGE Sim Low Grade Truth 0153	9/21/2012	0.546357	0.375854	0.999196	0.508518	8.13343	107.896	0.218563	2	true
Shin	6674	VSD.Seg_SIMLG_0152.3612.mha	BRATS CHALLENGE Sim Low Grade Truth 0152	9/21/2012	0.669089	0.50273	0.997424	0.869794	2.13899	15.0487	0.0648793	1	true
Shin	6674	VSD.Seg_SIMLG_0152.3612.mha	BRATS CHALLENGE Sim Low Grade Truth 0152	9/21/2012	0.249031	0.142224	0.999806	0.154193	9.98725	67.8176	0.0648793	2	true
Shin	6672	VSD.Seg_SIMLG_0151.3608.mha	BRATS CHALLENGE Sim Low Grade Truth 0151	9/21/2012	0.610408	0.439272	0.998481	0.936537	1.1578	12.3782	0.206276	1	true
Shin	6672	VSD.Seg_SIMLG_0151.3608.mha	BRATS CHALLENGE Sim Low Grade Truth 0151	9/21/2012	0.528871	0.3595	0.99972	0.433681	10.6473	91.6727	0.206276	2	true
Shin	6670	VSD.Seg_SIMHG_0170.3604.mha	BRATS CHALLENGE Sim High Grade Truth 0170	9/21/2012	0.870167	0.770173	0.995911	0.910084	1.10412	14.3039	0.764403	1	true
Shin	6670	VSD.Seg_SIMHG_0170.3604.mha	BRATS CHALLENGE Sim High Grade Truth 0170	9/21/2012	0.564186	0.392938	0.999649	0.424891	4.48516	88.283	0.764403	2	true
Shin	6668	VSD.Seg_SIMHG_0169.3600.mha	BRATS CHALLENGE Sim High Grade Truth 0169	9/21/2012	0.550676	0.379954	0.997343	0.470222	2.76454	28.1115	0.594482	1	true
Shin	6668	VSD.Seg_SIMHG_0169.3600.mha	BRATS CHALLENGE Sim High Grade Truth 0169	9/21/2012	0.80081	0.667792	0.996092	0.846103	4.08001	70.5509	0.594482	2	true
Shin	6666	VSD.Seg_SIMHG_0168.3596.mha	BRATS CHALLENGE Sim High Grade Truth 0168	9/21/2012	0.912907	0.839768	0.996725	0.956247	1.08007	13.1819	0.830784	1	true
Shin	6666	VSD.Seg_SIMHG_0168.3596.mha	BRATS CHALLENGE Sim High Grade Truth 0168	9/21/2012	0.741009	0.588574	0.999613	0.76	12.2447	95.3199	0.830784	2	true
Shin	6664	VSD.Seg_SIMHG_0167.3592.mha	BRATS CHALLENGE Sim High Grade Truth 0167	9/21/2012	0.584866	0.413293	0.999479	0.594173	2.01199	25.3789	-0.00296719	1	true
Shin	6664	VSD.Seg_SIMHG_0167.3592.mha	BRATS CHALLENGE Sim High Grade Truth 0167	9/21/2012	0.0140839	0.00709188	0.999902	0.00728354	12.2648	40.01	-0.00296719	2	true
Shin	6662	VSD.Seg_SIMHG_0166.3588.mha	BRATS CHALLENGE Sim High Grade Truth 0166	9/21/2012	0.846817	0.73433	0.997506	0.871289	1.0986	15.1072	0.717099	1	true
Shin	6662	VSD.Seg_SIMHG_0166.3588.mha	BRATS CHALLENGE Sim High Grade Truth 0166	9/21/2012	0.69479	0.53232	0.998574	0.919619	12.6545	112.547	0.717099	2	true
Shin	6660	VSD.Seg_SIMHG_0160.3584.mha	BRATS CHALLENGE Sim High Grade Truth 0160	9/21/2012	0.886484	0.796112	0.997587	0.878301	1.22535	14.164	0.788714	1	true
Shin	6660	VSD.Seg_SIMHG_0160.3584.mha	BRATS CHALLENGE Sim High Grade Truth 0160	9/21/2012	0.762458	0.616106	0.99874	0.801859	6.50049	106.087	0.788714	2	true
Shin	6658	VSD.Seg_SIMHG_0159.3580.mha	BRATS CHALLENGE Sim High Grade Truth 0159	9/21/2012	0.285199	0.166316	0.99743	0.22412	5.00665	24.0673	0.0449346	1	true
Shin	6658	VSD.Seg_SIMHG_0159.3580.mha	BRATS CHALLENGE Sim High Grade Truth 0159	9/21/2012	0.0963127	0.0505927	0.999113	0.055107	9.11075	32.1748	0.0449346	2	true
Shin	6656	VSD.Seg_SIMHG_0158.3576.mha	BRATS CHALLENGE Sim High Grade Truth 0158	9/21/2012	0.811415	0.682674	0.998338	0.714961	2.71163	21.6151	0.671658	1	true
Shin	6656	VSD.Seg_SIMHG_0158.3576.mha	BRATS CHALLENGE Sim High Grade Truth 0158	9/21/2012	0.346188	0.209327	0.994971	0.803115	14.7423	88.53	0.671658	2	true
Shin	6654	VSD.Seg_SIMHG_0157.3572.mha	BRATS CHALLENGE Sim High Grade Truth 0157	9/21/2012	0.816073	0.689293	0.999411	0.876442	0.548925	8.58425	0.149091	1	true
Shin	6654	VSD.Seg_SIMHG_0157.3572.mha	BRATS CHALLENGE Sim High Grade Truth 0157	9/21/2012	0.0360225	0.0183416	0.999865	0.0189661	8.99894	34.4964	0.149091	2	true
Shin	6652	VSD.Seg_SIMHG_0156.3568.mha	BRATS CHALLENGE Sim High Grade Truth 0156	9/21/2012	0.897931	0.814769	0.996269	0.950086	1.06318	15.357	0.799443	1	true
Shin	6652	VSD.Seg_SIMHG_0156.3568.mha	BRATS CHALLENGE Sim High Grade Truth 0156	9/21/2012	0.729569	0.574269	0.999226	0.776344	15.0579	122.012	0.799443	2	true
Shin	6650	VSD.Seg_LG_0116.3564.mha	BRATS CHALLENGE Low Grade Truth 0116	9/21/2012	0	0	0.998716	0	100	100	-0.215807	1	false
Shin	6650	VSD.Seg_LG_0116.3564.mha	BRATS CHALLENGE Low Grade Truth 0116	9/21/2012	0	0	1	0	100	100	-0.215807	2	false
Shin	6648	VSD.Seg_LG_0109.3560.mha	BRATS CHALLENGE Low Grade Truth 0109	9/21/2012	0.28769	0.168013	0.980328	0.892035	6.97517	60.4143	0.0793923	1	false
Shin	6648	VSD.Seg_LG_0109.3560.mha	BRATS CHALLENGE Low Grade Truth 0109	9/21/2012	0	0	1	0	100	100	0.0793923	2	false
Shin	6646	VSD.Seg_LG_0105.3556.mha	BRATS CHALLENGE Low Grade Truth 0105	9/21/2012	0.563166	0.391949	0.999623	0.611576	10.8906	59.7597	-0.114591	1	false
Shin	6646	VSD.Seg_LG_0105.3556.mha	BRATS CHALLENGE Low Grade Truth 0105	9/21/2012	0	0	1	0	100	100	-0.114591	2	false
Shin	6644	VSD.Seg_LG_0103.3552.mha	BRATS CHALLENGE Low Grade Truth 0103	9/21/2012	0.0543025	0.027909	0.976778	0.764531	18.1577	64.7467	-0.0223062	1	false
Shin	6644	VSD.Seg_LG_0103.3552.mha	BRATS CHALLENGE Low Grade Truth 0103	9/21/2012	0	0	0.999326	0	30.7646	62.0904	-0.0223062	2	false
Shin	6642	VSD.Seg_HG_0137.3548.mha	BRATS CHALLENGE High Grade Truth 0137	9/21/2012	0	0	0.929098	0	100	100	-0.0307508	1	false
Shin	6642	VSD.Seg_HG_0137.3548.mha	BRATS CHALLENGE High Grade Truth 0137	9/21/2012	0	0	0.989972	0	40.0781	79.6339	-0.0307508	2	false
Shin	6640	VSD.Seg_HG_0136.3544.mha	BRATS CHALLENGE High Grade Truth 0136	9/21/2012	0.393074	0.244613	0.988206	0.541792	13.4779	84.7637	0.0425252	1	false
Shin	6640	VSD.Seg_HG_0136.3544.mha	BRATS CHALLENGE High Grade Truth 0136	9/21/2012	0.502955	0.335965	0.991086	0.554814	5.02935	36.6786	0.0425252	2	false
Shin	6638	VSD.Seg_HG_0135.3540.mha	BRATS CHALLENGE High Grade Truth 0135	9/21/2012	1.43672E-005	7.18365E-006	0.988067	2.67458E-005	29.5021	77.0707	-0.173636	1	false
Shin	6638	VSD.Seg_HG_0135.3540.mha	BRATS CHALLENGE High Grade Truth 0135	9/21/2012	0	0	0.990072	0	46.8382	88.0525	-0.173636	2	false
Shin	6636	VSD.Seg_HG_0134.3536.mha	BRATS CHALLENGE High Grade Truth 0134	9/21/2012	0.0309435	0.0157149	0.991051	0.0604942	20.5354	70.7507	-0.105317	1	false
Shin	6636	VSD.Seg_HG_0134.3536.mha	BRATS CHALLENGE High Grade Truth 0134	9/21/2012	0.0318927	0.0162047	0.994588	0.0222371	29.6559	61.3786	-0.105317	2	false
Shin	6634	VSD.Seg_HG_0133.3532.mha	BRATS CHALLENGE High Grade Truth 0133	9/21/2012	0.00145215	0.0007266	0.997222	0.00098188	32.0592	65.8239	-0.268926	1	false
Shin	6634	VSD.Seg_HG_0133.3532.mha	BRATS CHALLENGE High Grade Truth 0133	9/21/2012	0	0	1	0	100	100	-0.268926	2	false
Shin	6632	VSD.Seg_HG_0131.3528.mha	BRATS CHALLENGE High Grade Truth 0131	9/21/2012	0.0327494	0.0166473	0.990365	0.0493615	20.5138	66.1999	-0.263768	1	false
Shin	6632	VSD.Seg_HG_0131.3528.mha	BRATS CHALLENGE High Grade Truth 0131	9/21/2012	0.00235824	0.00118051	0.998339	0.00168391	22.1657	49.2839	-0.263768	2	false
Shin	6630	VSD.Seg_HG_0130.3524.mha	BRATS CHALLENGE High Grade Truth 0130	9/21/2012	0.00964278	0.00484475	0.995906	0.0063926	25.8167	72.6346	-0.181132	1	false
Shin	6630	VSD.Seg_HG_0130.3524.mha	BRATS CHALLENGE High Grade Truth 0130	9/21/2012	0	0	0.996557	0	40.9118	75.3761	-0.181132	2	false
Shin	6628	VSD.Seg_HG_0120.3520.mha	BRATS CHALLENGE High Grade Truth 0120	9/21/2012	0.324276	0.193514	0.999195	0.294546	24.9169	120.744	-0.0997002	1	false
Shin	6628	VSD.Seg_HG_0120.3520.mha	BRATS CHALLENGE High Grade Truth 0120	9/21/2012	0	0	1	0	100	100	-0.0997002	2	false
Shin	6626	VSD.Seg_HG_0119.3516.mha	BRATS CHALLENGE High Grade Truth 0119	9/21/2012	0.531256	0.361708	0.99719	0.425316	3.84923	54.6158	0.216623	1	false
Shin	6626	VSD.Seg_HG_0119.3516.mha	BRATS CHALLENGE High Grade Truth 0119	9/21/2012	0.271359	0.156978	0.997974	0.19017	3.7814	21.7605	0.216623	2	false
Shin	6624	VSD.Seg_HG_0117.3512.mha	BRATS CHALLENGE High Grade Truth 0117	9/21/2012	0.184005	0.101325	0.999305	0.119592	15.2502	101.556	-0.231333	1	false
Shin	6624	VSD.Seg_HG_0117.3512.mha	BRATS CHALLENGE High Grade Truth 0117	9/21/2012	0.0866995	0.0453141	0.999961	0.0493274	6.07437	26.0256	-0.231333	2	false
Shin	6622	VSD.Seg_HG_0116.3508.mha	BRATS CHALLENGE High Grade Truth 0116	9/21/2012	0.708945	0.549121	0.999021	0.577546	2.87818	76.1661	0.401301	1	false
Shin	6622	VSD.Seg_HG_0116.3508.mha	BRATS CHALLENGE High Grade Truth 0116	9/21/2012	0.391011	0.243017	0.996539	0.583	6.25591	48.547	0.401301	2	false
Shin	6620	VSD.Seg_SIMLG_0155.3624.mha	BRATS CHALLENGE Sim Low Grade Truth 0155	9/21/2012	0.55372	0.382858	0.99021	0.954115	3.36361	21.5825	0.34569	1	true
Shin	6620	VSD.Seg_SIMLG_0155.3624.mha	BRATS CHALLENGE Sim Low Grade Truth 0155	9/21/2012	0.267784	0.154591	0.999418	0.166291	11.4943	109.568	0.34569	2	true
Geremia	6298	VSD.Seg_LG_0155.3624.mha	BRATS CHALLENGE Sim Low Grade Truth 0155	9/21/2012	0.609483	0.438314	0.998559	0.534543	1.73611	12.9776	0.289895	1	true
Geremia	6298	VSD.Seg_LG_0155.3624.mha	BRATS CHALLENGE Sim Low Grade Truth 0155	9/21/2012	0.295868	0.173618	0.999627	0.182023	4.85259	19.8014	0.289895	2	true
Geremia	6296	VSD.Seg_LG_0154.3620.mha	BRATS CHALLENGE Sim Low Grade Truth 0154	9/21/2012	0.842139	0.727323	0.999543	0.758056	1.42438	9.9941	0.679161	1	true
Geremia	6296	VSD.Seg_LG_0154.3620.mha	BRATS CHALLENGE Sim Low Grade Truth 0154	9/21/2012	0.563684	0.392451	0.999627	0.44291	2.36544	17.6758	0.679161	2	true
Geremia	6294	VSD.Seg_LG_0153.3616.mha	BRATS CHALLENGE Sim Low Grade Truth 0153	9/21/2012	0.733373	0.578997	0.997609	0.982445	1.50887	8.15327	0.309579	1	true
Geremia	6294	VSD.Seg_LG_0153.3616.mha	BRATS CHALLENGE Sim Low Grade Truth 0153	9/21/2012	0.599034	0.427586	0.999998	0.428015	3.52769	15.9004	0.309579	2	true
Geremia	6292	VSD.Seg_LG_0152.3612.mha	BRATS CHALLENGE Sim Low Grade Truth 0152	9/21/2012	0.766767	0.621754	0.998049	0.965542	1.22149	5.90116	0.403082	1	true
Geremia	6292	VSD.Seg_LG_0152.3612.mha	BRATS CHALLENGE Sim Low Grade Truth 0152	9/21/2012	0.711319	0.551975	0.999982	0.556223	2.43182	8.68778	0.403082	2	true
Geremia	6290	VSD.Seg_LG_0151.3608.mha	BRATS CHALLENGE Sim Low Grade Truth 0151	9/21/2012	0.716671	0.558446	0.999097	0.93421	0.90588	8.8267	0.49204	1	true
Geremia	6290	VSD.Seg_LG_0151.3608.mha	BRATS CHALLENGE Sim Low Grade Truth 0151	9/21/2012	0.849922	0.739013	0.999923	0.781048	1.11057	7.68579	0.49204	2	true
Geremia	6288	VSD.Seg_LG_0116.3564.mha	BRATS CHALLENGE Low Grade Truth 0116	9/21/2012	0	0	0.999833	0	100	100	0	1	false
Geremia	6288	VSD.Seg_LG_0116.3564.mha	BRATS CHALLENGE Low Grade Truth 0116	9/21/2012	0	0	1	0	100	100	0	2	false
Geremia	6286	VSD.Seg_LG_0109.3560.mha	BRATS CHALLENGE Low Grade Truth 0109	9/21/2012	0.453111	0.292917	0.996008	0.549055	0	0	0.48235	1	false
Geremia	6286	VSD.Seg_LG_0109.3560.mha	BRATS CHALLENGE Low Grade Truth 0109	9/21/2012	0.77818	0.636902	0.999388	0.665525	0	0	0.48235	2	false
Geremia	6284	VSD.Seg_LG_0105.3556.mha	BRATS CHALLENGE Low Grade Truth 0105	9/21/2012	0.776032	0.63403	0.99984	0.784729	0	136.988	0.116868	1	false
Geremia	6284	VSD.Seg_LG_0105.3556.mha	BRATS CHALLENGE Low Grade Truth 0105	9/21/2012	0	0	0.99998	0	91.0941	97.3737	0.116868	2	false
Geremia	6282	VSD.Seg_LG_0103.3552.mha	BRATS CHALLENGE Low Grade Truth 0103	9/21/2012	0.119158	0.0633535	0.997438	0.247846	0	140.605	-0.242019	1	false
Geremia	6282	VSD.Seg_LG_0103.3552.mha	BRATS CHALLENGE Low Grade Truth 0103	9/21/2012	0.598876	0.427425	0.999822	0.614732	0	141.607	-0.242019	2	false
Geremia	6280	VSD.Seg_HG_0170.3604.mha	BRATS CHALLENGE Sim High Grade Truth 0170	9/21/2012	0.733461	0.579107	0.999993	0.579282	2.01719	12.6052	0.631226	1	true
Geremia	6280	VSD.Seg_HG_0170.3604.mha	BRATS CHALLENGE Sim High Grade Truth 0170	9/21/2012	0.862986	0.758994	0.998645	0.996924	1.29844	7.53263	0.631226	2	true
Geremia	6278	VSD.Seg_HG_0169.3600.mha	BRATS CHALLENGE Sim High Grade Truth 0169	9/21/2012	0.758211	0.610579	0.998047	0.717181	1.26272	11.3142	0.776381	1	true
Geremia	6278	VSD.Seg_HG_0169.3600.mha	BRATS CHALLENGE Sim High Grade Truth 0169	9/21/2012	0.915618	0.844369	0.999901	0.850054	1.34338	7.79365	0.776381	2	true
Geremia	6276	VSD.Seg_HG_0168.3596.mha	BRATS CHALLENGE Sim High Grade Truth 0168	9/21/2012	0.769985	0.625996	1	0.625998	2.92668	13.623	0.626682	1	true
Geremia	6276	VSD.Seg_HG_0168.3596.mha	BRATS CHALLENGE Sim High Grade Truth 0168	9/21/2012	0.766816	0.621818	0.999209	0.992496	2.00355	6.25921	0.626682	2	true
Geremia	6274	VSD.Seg_HG_0167.3592.mha	BRATS CHALLENGE Sim High Grade Truth 0167	9/21/2012	0.622671	0.452086	0.998633	0.971149	1.34251	10.2354	0.54753	1	true
Geremia	6274	VSD.Seg_HG_0167.3592.mha	BRATS CHALLENGE Sim High Grade Truth 0167	9/21/2012	0.928626	0.866761	0.999862	0.899951	0.726885	3.40238	0.54753	2	true
Geremia	6272	VSD.Seg_HG_0166.3588.mha	BRATS CHALLENGE Sim High Grade Truth 0166	9/21/2012	0.926138	0.862437	0.999661	0.884322	0.67356	5.98332	0.871068	1	true
Geremia	6272	VSD.Seg_HG_0166.3588.mha	BRATS CHALLENGE Sim High Grade Truth 0166	9/21/2012	0.941228	0.888981	0.999821	0.970132	0.542019	14.8378	0.871068	2	true
Geremia	6270	VSD.Seg_HG_0160.3584.mha	BRATS CHALLENGE Sim High Grade Truth 0160	9/21/2012	0.784287	0.645126	0.999954	0.646409	2.0723	11.6356	0.652717	1	true
Geremia	6270	VSD.Seg_HG_0160.3584.mha	BRATS CHALLENGE Sim High Grade Truth 0160	9/21/2012	0.746835	0.595959	0.998926	0.749028	1.38239	13.2743	0.652717	2	true
Geremia	6266	VSD.Seg_HG_0159.3580.mha	BRATS CHALLENGE Sim High Grade Truth 0159	9/21/2012	0.778944	0.637927	0.999038	0.720973	0.961969	8.29498	0.793031	1	true
Geremia	6266	VSD.Seg_HG_0159.3580.mha	BRATS CHALLENGE Sim High Grade Truth 0159	9/21/2012	0.894699	0.809462	0.998983	0.892286	1.55088	10.1566	0.793031	2	true
Geremia	6262	VSD.Seg_HG_0158.3576.mha	BRATS CHALLENGE Sim High Grade Truth 0158	9/21/2012	0.603226	0.431871	1	0.431876	6.19754	21.2419	0.424221	1	true
Geremia	6262	VSD.Seg_HG_0158.3576.mha	BRATS CHALLENGE Sim High Grade Truth 0158	9/21/2012	0.355606	0.216253	0.998517	0.397151	6.12267	37.8094	0.424221	2	true
Geremia	6258	VSD.Seg_HG_0157.3572.mha	BRATS CHALLENGE Sim High Grade Truth 0157	9/21/2012	0.829804	0.709115	0.999519	0.866389	0.554	5.92892	0.741647	1	true
Geremia	6258	VSD.Seg_HG_0157.3572.mha	BRATS CHALLENGE Sim High Grade Truth 0157	9/21/2012	0.945914	0.897378	0.999649	0.97681	0.593018	4.64639	0.741647	2	true
Geremia	6252	VSD.Seg_HG_0156.3568.mha	BRATS CHALLENGE Sim High Grade Truth 0156	9/21/2012	0.776514	0.634673	0.999998	0.634736	2.26847	12.8537	0.663076	1	true
Geremia	6252	VSD.Seg_HG_0156.3568.mha	BRATS CHALLENGE Sim High Grade Truth 0156	9/21/2012	0.840426	0.724771	0.999176	0.996198	1.64561	11.5788	0.663076	2	true
Geremia	6250	VSD.Seg_HG_0137.3548.mha	BRATS CHALLENGE High Grade Truth 0137	9/21/2012	0	0	0.9888	0	100	100	-0.214019	1	false
Geremia	6250	VSD.Seg_HG_0137.3548.mha	BRATS CHALLENGE High Grade Truth 0137	9/21/2012	0.138164	0.0742087	0.998947	0.0808748	0	0	-0.214019	2	false
Geremia	6248	VSD.Seg_HG_0136.3544.mha	BRATS CHALLENGE High Grade Truth 0136	9/21/2012	0.571592	0.40016	0.99483	0.613279	0	0	0.126555	1	false
Geremia	6248	VSD.Seg_HG_0136.3544.mha	BRATS CHALLENGE High Grade Truth 0136	9/21/2012	0.312643	0.185286	0.999707	0.189258	0	0	0.126555	2	false
Geremia	6246	VSD.Seg_HG_0135.3540.mha	BRATS CHALLENGE High Grade Truth 0135	9/21/2012	0.578646	0.407109	0.999506	0.453048	0	181.56	0.0509881	1	false
Geremia	6246	VSD.Seg_HG_0135.3540.mha	BRATS CHALLENGE High Grade Truth 0135	9/21/2012	0.0276562	0.014022	0.999744	0.015204	0	177.713	0.0509881	2	false
Geremia	6244	VSD.Seg_HG_0134.3536.mha	BRATS CHALLENGE High Grade Truth 0134	9/21/2012	0.211684	0.118371	0.998792	0.16389	0	175.954	0.0216131	1	false
Geremia	6244	VSD.Seg_HG_0134.3536.mha	BRATS CHALLENGE High Grade Truth 0134	9/21/2012	0.179423	0.0985528	0.999872	0.0994194	0	182.745	0.0216131	2	false
Geremia	6242	VSD.Seg_HG_0133.3532.mha	BRATS CHALLENGE High Grade Truth 0133	9/21/2012	0.398046	0.248475	0.999594	0.26124	0	194.418	0.0173942	1	false
Geremia	6242	VSD.Seg_HG_0133.3532.mha	BRATS CHALLENGE High Grade Truth 0133	9/21/2012	0	0	0.999587	0	0	0	0.0173942	2	false
Geremia	6240	VSD.Seg_HG_0131.3528.mha	BRATS CHALLENGE High Grade Truth 0131	9/21/2012	0.630775	0.46068	0.999657	0.492873	0	0	0.144247	1	false
Geremia	6240	VSD.Seg_HG_0131.3528.mha	BRATS CHALLENGE High Grade Truth 0131	9/21/2012	0.19618	0.108758	0.999896	0.111649	0	0	0.144247	2	false
Geremia	6238	VSD.Seg_HG_0130.3524.mha	BRATS CHALLENGE High Grade Truth 0130	9/21/2012	0.642527	0.473326	0.99974	0.482932	0	112.615	0.251446	1	false
Geremia	6238	VSD.Seg_HG_0130.3524.mha	BRATS CHALLENGE High Grade Truth 0130	9/21/2012	0.757581	0.609762	0.998907	0.888937	0	0	0.251446	2	false
Geremia	6236	VSD.Seg_HG_0120.3520.mha	BRATS CHALLENGE High Grade Truth 0120	9/21/2012	0.665194	0.498345	0.999667	0.605962	0	144.199	0.533408	1	false
Geremia	6236	VSD.Seg_HG_0120.3520.mha	BRATS CHALLENGE High Grade Truth 0120	9/21/2012	0.914745	0.842885	0.999971	0.851317	0	151.093	0.533408	2	false
Geremia	6234	VSD.Seg_HG_0119.3516.mha	BRATS CHALLENGE High Grade Truth 0119	9/21/2012	0.721655	0.564522	0.999535	0.580966	0	134.156	0.684277	1	false
Geremia	6234	VSD.Seg_HG_0119.3516.mha	BRATS CHALLENGE High Grade Truth 0119	9/21/2012	0.902866	0.822932	0.998146	0.982189	0	139.445	0.684277	2	false
Geremia	6232	VSD.Seg_HG_0117.3512.mha	BRATS CHALLENGE High Grade Truth 0117	9/21/2012	0.652728	0.484482	0.99945	0.553628	0	153.107	-0.124391	1	false
Geremia	6232	VSD.Seg_HG_0117.3512.mha	BRATS CHALLENGE High Grade Truth 0117	9/21/2012	0	0	0.999996	0	0	145.54	-0.124391	2	false
Geremia	6230	VSD.Seg_HG_0116.3508.mha	BRATS CHALLENGE High Grade Truth 0116	9/21/2012	0.796218	0.66143	0.998587	0.710824	0	0	0.632852	1	false
Geremia	6230	VSD.Seg_HG_0116.3508.mha	BRATS CHALLENGE High Grade Truth 0116	9/21/2012	0.519268	0.350684	0.998545	0.556954	0	99.2379	0.632852	2	false
Geremia	6222	VSD.Seg_LG_0155.3624.mha	BRATS CHALLENGE Sim Low Grade Truth 0155	9/21/2012	0.621193	0.450529	0.998333	0.564973	1.77125	12.9776	0.28398	1	true
Geremia	6222	VSD.Seg_LG_0155.3624.mha	BRATS CHALLENGE Sim Low Grade Truth 0155	9/21/2012	0.235537	0.13349	0.999829	0.136462	4.69432	19.8014	0.28398	2	true
Geremia	6220	VSD.Seg_LG_0154.3620.mha	BRATS CHALLENGE Sim Low Grade Truth 0154	9/21/2012	0.846714	0.734175	0.999429	0.772897	1.38698	9.9941	0.669888	1	true
Geremia	6220	VSD.Seg_LG_0154.3620.mha	BRATS CHALLENGE Sim Low Grade Truth 0154	9/21/2012	0.502046	0.335154	0.999791	0.359293	2.0875	17.501	0.669888	2	true
Geremia	6218	VSD.Seg_LG_0153.3616.mha	BRATS CHALLENGE Sim Low Grade Truth 0153	9/21/2012	0.721069	0.563806	0.997452	0.98247	1.69339	11.3581	0.259663	1	true
Geremia	6218	VSD.Seg_LG_0153.3616.mha	BRATS CHALLENGE Sim Low Grade Truth 0153	9/21/2012	0.52721	0.357967	0.999998	0.358312	4.04366	15.9004	0.259663	2	true
Geremia	6216	VSD.Seg_LG_0152.3612.mha	BRATS CHALLENGE Sim Low Grade Truth 0152	9/21/2012	0.756363	0.608186	0.997916	0.967412	1.30437	7.40611	0.358369	1	true
Geremia	6216	VSD.Seg_LG_0152.3612.mha	BRATS CHALLENGE Sim Low Grade Truth 0152	9/21/2012	0.654515	0.486453	0.999991	0.488272	2.87458	9.85526	0.358369	2	true
Geremia	6214	VSD.Seg_LG_0151.3608.mha	BRATS CHALLENGE Sim Low Grade Truth 0151	9/21/2012	0.705639	0.545164	0.998967	0.964589	0.960343	8.8267	0.446858	1	true
Geremia	6214	VSD.Seg_LG_0151.3608.mha	BRATS CHALLENGE Sim Low Grade Truth 0151	9/21/2012	0.800916	0.667939	0.999967	0.684364	1.35796	7.68579	0.446858	2	true
Geremia	6212	VSD.Seg_LG_0116.3564.mha	BRATS CHALLENGE Low Grade Truth 0116	9/21/2012	0	0	0.999833	0	100	100	0	1	false
Geremia	6212	VSD.Seg_LG_0116.3564.mha	BRATS CHALLENGE Low Grade Truth 0116	9/21/2012	0	0	1	0	100	100	0	2	false
Geremia	6210	VSD.Seg_LG_0109.3560.mha	BRATS CHALLENGE Low Grade Truth 0109	9/21/2012	0.41091	0.258582	0.994434	0.573881	0	0	0.40514	1	false
Geremia	6210	VSD.Seg_LG_0109.3560.mha	BRATS CHALLENGE Low Grade Truth 0109	9/21/2012	0.687275	0.523548	0.999516	0.542143	0	0	0.40514	2	false
Geremia	6208	VSD.Seg_LG_0105.3556.mha	BRATS CHALLENGE Low Grade Truth 0105	9/21/2012	0.77767	0.636219	0.99984	0.787438	0	136.988	0.11885	1	false
Geremia	6208	VSD.Seg_LG_0105.3556.mha	BRATS CHALLENGE Low Grade Truth 0105	9/21/2012	0	0	0.999982	0	91.1677	97.3737	0.11885	2	false
Geremia	6206	VSD.Seg_LG_0103.3552.mha	BRATS CHALLENGE Low Grade Truth 0103	9/21/2012	0.124995	0.066664	0.997425	0.261789	0	140.605	-0.248491	1	false
Geremia	6206	VSD.Seg_LG_0103.3552.mha	BRATS CHALLENGE Low Grade Truth 0103	9/21/2012	0.599825	0.428393	0.999854	0.582824	0	141.607	-0.248491	2	false
Geremia	6204	VSD.Seg_HG_0170.3604.mha	BRATS CHALLENGE Sim High Grade Truth 0170	9/21/2012	0.742038	0.589874	0.999973	0.590578	1.95364	12.6052	0.604536	1	true
Geremia	6204	VSD.Seg_HG_0170.3604.mha	BRATS CHALLENGE Sim High Grade Truth 0170	9/21/2012	0.770855	0.627147	0.99891	0.785292	1.13306	6.69917	0.604536	2	true
Geremia	6202	VSD.Seg_HG_0169.3600.mha	BRATS CHALLENGE Sim High Grade Truth 0169	9/21/2012	0.741329	0.588977	0.997501	0.720573	1.38372	12.2251	0.548212	1	true
Geremia	6202	VSD.Seg_HG_0169.3600.mha	BRATS CHALLENGE Sim High Grade Truth 0169	9/21/2012	0.619191	0.448426	0.999957	0.449755	2.69607	13.6834	0.548212	2	true
Geremia	6200	VSD.Seg_HG_0168.3596.mha	BRATS CHALLENGE Sim High Grade Truth 0168	9/21/2012	0.772161	0.628878	1	0.628885	2.90105	13.623	0.607741	1	true
Geremia	6200	VSD.Seg_HG_0168.3596.mha	BRATS CHALLENGE Sim High Grade Truth 0168	9/21/2012	0.574334	0.402853	0.99928	0.621304	1.56997	7.17906	0.607741	2	true
Geremia	6198	VSD.Seg_HG_0167.3592.mha	BRATS CHALLENGE Sim High Grade Truth 0167	9/21/2012	0.601776	0.430386	0.99846	0.98717	1.38074	10.2354	0.519635	1	true
Geremia	6198	VSD.Seg_HG_0167.3592.mha	BRATS CHALLENGE Sim High Grade Truth 0167	9/21/2012	0.910606	0.835883	0.999907	0.857397	0.869551	5.39256	0.519635	2	true
Geremia	6196	VSD.Seg_HG_0166.3588.mha	BRATS CHALLENGE Sim High Grade Truth 0166	9/21/2012	0.926877	0.86372	0.999649	0.886404	0.667544	5.98332	0.87168	1	true
Geremia	6196	VSD.Seg_HG_0166.3588.mha	BRATS CHALLENGE Sim High Grade Truth 0166	9/21/2012	0.943916	0.893788	0.999851	0.961857	0.488442	13.5468	0.87168	2	true
Geremia	6194	VSD.Seg_HG_0160.3584.mha	BRATS CHALLENGE Sim High Grade Truth 0160	9/21/2012	0.791617	0.655104	0.999911	0.657602	2.01244	11.6356	0.626303	1	true
Geremia	6194	VSD.Seg_HG_0160.3584.mha	BRATS CHALLENGE Sim High Grade Truth 0160	9/21/2012	0.612679	0.441627	0.999192	0.526932	1.2751	13.2743	0.626303	2	true
Geremia	6192	VSD.Seg_HG_0159.3580.mha	BRATS CHALLENGE Sim High Grade Truth 0159	9/21/2012	0.796056	0.661206	0.998813	0.76738	1.0012	12.5065	0.697625	1	true
Geremia	6192	VSD.Seg_HG_0159.3580.mha	BRATS CHALLENGE Sim High Grade Truth 0159	9/21/2012	0.810023	0.680705	0.999366	0.72408	2.56347	20.5229	0.697625	2	true
Geremia	6188	VSD.Seg_HG_0158.3576.mha	BRATS CHALLENGE Sim High Grade Truth 0158	9/21/2012	0.615982	0.445068	1	0.445073	6.11831	21.2419	0.415762	1	true
Geremia	6188	VSD.Seg_HG_0158.3576.mha	BRATS CHALLENGE Sim High Grade Truth 0158	9/21/2012	0.124278	0.0662563	0.999221	0.0953697	3.96384	37.8094	0.415762	2	true
Geremia	6186	VSD.Seg_HG_0157.3572.mha	BRATS CHALLENGE Sim High Grade Truth 0157	9/21/2012	0.840274	0.724546	0.999405	0.923356	0.48441	5.92892	0.753334	1	true
Geremia	6186	VSD.Seg_HG_0157.3572.mha	BRATS CHALLENGE Sim High Grade Truth 0157	9/21/2012	0.948791	0.902571	0.999787	0.951038	0.504074	4.36244	0.753334	2	true
Geremia	6182	VSD.Seg_HG_0156.3568.mha	BRATS CHALLENGE Sim High Grade Truth 0156	9/21/2012	0.78117	0.640918	0.99999	0.641206	2.23887	12.8537	0.666198	1	true
Geremia	6182	VSD.Seg_HG_0156.3568.mha	BRATS CHALLENGE Sim High Grade Truth 0156	9/21/2012	0.858464	0.752026	0.999322	0.983641	1.32054	11.5788	0.666198	2	true
Geremia	6180	VSD.Seg_HG_0137.3548.mha	BRATS CHALLENGE High Grade Truth 0137	9/21/2012	0	0	0.988455	0	100	100	-0.207135	1	false
Geremia	6180	VSD.Seg_HG_0137.3548.mha	BRATS CHALLENGE High Grade Truth 0137	9/21/2012	0.120847	0.0643092	0.999204	0.0686753	0	0	-0.207135	2	false
Geremia	6176	VSD.Seg_HG_0136.3544.mha	BRATS CHALLENGE High Grade Truth 0136	9/21/2012	0.553617	0.38276	0.993953	0.621179	0	0	0.0850757	1	false
Geremia	6176	VSD.Seg_HG_0136.3544.mha	BRATS CHALLENGE High Grade Truth 0136	9/21/2012	0.204236	0.113732	0.999784	0.115526	0	0	0.0850757	2	false
Geremia	6174	VSD.Seg_HG_0135.3540.mha	BRATS CHALLENGE High Grade Truth 0135	9/21/2012	0.58899	0.417424	0.999497	0.465297	0	181.56	0.0579806	1	false
Geremia	6174	VSD.Seg_HG_0135.3540.mha	BRATS CHALLENGE High Grade Truth 0135	9/21/2012	0.0229786	0.0116228	0.999818	0.0123172	0	177.713	0.0579806	2	false
Geremia	6172	VSD.Seg_HG_0134.3536.mha	BRATS CHALLENGE High Grade Truth 0134	9/21/2012	0.205424	0.11447	0.998555	0.167133	0	175.954	0.0161224	1	false
Geremia	6172	VSD.Seg_HG_0134.3536.mha	BRATS CHALLENGE High Grade Truth 0134	9/21/2012	0.137276	0.0736963	0.999892	0.074243	0	182.745	0.0161224	2	false
Geremia	6170	VSD.Seg_HG_0133.3532.mha	BRATS CHALLENGE High Grade Truth 0133	9/21/2012	0.413241	0.260431	0.999593	0.27384	0	194.418	0.0247885	1	false
Geremia	6170	VSD.Seg_HG_0133.3532.mha	BRATS CHALLENGE High Grade Truth 0133	9/21/2012	0	0	0.999701	0	0	0	0.0247885	2	false
Geremia	6168	VSD.Seg_HG_0131.3528.mha	BRATS CHALLENGE High Grade Truth 0131	9/21/2012	0.632125	0.462122	0.999634	0.496604	0	0	0.139947	1	false
Geremia	6168	VSD.Seg_HG_0131.3528.mha	BRATS CHALLENGE High Grade Truth 0131	9/21/2012	0.172758	0.0945457	0.999916	0.0965841	0	0	0.139947	2	false
Geremia	6166	VSD.Seg_HG_0130.3524.mha	BRATS CHALLENGE High Grade Truth 0130	9/21/2012	0.649774	0.481234	0.998957	0.520404	0	112.615	0.500076	1	false
Geremia	6166	VSD.Seg_HG_0130.3524.mha	BRATS CHALLENGE High Grade Truth 0130	9/21/2012	0.630349	0.460226	0.999457	0.565013	0	0	0.500076	2	false
Geremia	6164	VSD.Seg_HG_0120.3520.mha	BRATS CHALLENGE High Grade Truth 0120	9/21/2012	0.587885	0.416316	0.999297	0.606058	0	144.199	0.410232	1	false
Geremia	6164	VSD.Seg_HG_0120.3520.mha	BRATS CHALLENGE High Grade Truth 0120	9/21/2012	0.830452	0.710062	0.999971	0.717129	0	151.093	0.410232	2	false
Geremia	6162	VSD.Seg_HG_0119.3516.mha	BRATS CHALLENGE High Grade Truth 0119	9/21/2012	0.660556	0.493157	0.996628	0.597227	0	134.156	0.557881	1	false
Geremia	6162	VSD.Seg_HG_0119.3516.mha	BRATS CHALLENGE High Grade Truth 0119	9/21/2012	0.739052	0.586108	0.998466	0.679958	0	139.445	0.557881	2	false
Geremia	6160	VSD.Seg_HG_0117.3512.mha	BRATS CHALLENGE High Grade Truth 0117	9/21/2012	0.652728	0.484482	0.99945	0.553628	0	153.107	-0.124391	1	false
Geremia	6160	VSD.Seg_HG_0117.3512.mha	BRATS CHALLENGE High Grade Truth 0117	9/21/2012	0	0	0.999996	0	0	145.54	-0.124391	2	false
Geremia	6158	VSD.Seg_HG_0116.3508.mha	BRATS CHALLENGE High Grade Truth 0116	9/21/2012	0.80245	0.670076	0.998136	0.736091	0	0	0.621938	1	false
Geremia	6158	VSD.Seg_HG_0116.3508.mha	BRATS CHALLENGE High Grade Truth 0116	9/21/2012	0.432225	0.275693	0.999044	0.382228	0	99.2379	0.621938	2	false
Geremia	6156	VSD.Seg_LG_0155.3624.mha	BRATS CHALLENGE Sim Low Grade Truth 0155	9/21/2012	0.620941	0.450264	0.998328	0.564973	1.77153	12.9776	0.283551	1	true
Geremia	6156	VSD.Seg_LG_0155.3624.mha	BRATS CHALLENGE Sim Low Grade Truth 0155	9/21/2012	0.234208	0.132636	0.999829	0.13559	4.72117	19.8014	0.283551	2	true
Geremia	6154	VSD.Seg_LG_0154.3620.mha	BRATS CHALLENGE Sim Low Grade Truth 0154	9/21/2012	0.846642	0.734067	0.999427	0.772905	1.38669	9.9941	0.669661	1	true
Geremia	6154	VSD.Seg_LG_0154.3620.mha	BRATS CHALLENGE Sim Low Grade Truth 0154	9/21/2012	0.501049	0.334266	0.999791	0.358331	2.091	17.501	0.669661	2	true
Geremia	6152	VSD.Seg_LG_0153.3616.mha	BRATS CHALLENGE Sim Low Grade Truth 0153	9/21/2012	0.720789	0.563463	0.997449	0.98247	1.69485	11.3581	0.258488	1	true
Geremia	6152	VSD.Seg_LG_0153.3616.mha	BRATS CHALLENGE Sim Low Grade Truth 0153	9/21/2012	0.525438	0.356335	0.999998	0.356679	4.12572	15.9004	0.258488	2	true
Geremia	6150	VSD.Seg_LG_0152.3612.mha	BRATS CHALLENGE Sim Low Grade Truth 0152	9/21/2012	0.756263	0.608057	0.997915	0.967412	1.30444	7.40611	0.357348	1	true
Geremia	6150	VSD.Seg_LG_0152.3612.mha	BRATS CHALLENGE Sim Low Grade Truth 0152	9/21/2012	0.652993	0.484773	0.999991	0.486586	2.97036	12.2867	0.357348	2	true
Geremia	6148	VSD.Seg_LG_0151.3608.mha	BRATS CHALLENGE Sim Low Grade Truth 0151	9/21/2012	0.70512	0.544544	0.998965	0.964589	0.961635	8.8267	0.444561	1	true
Geremia	6148	VSD.Seg_LG_0151.3608.mha	BRATS CHALLENGE Sim Low Grade Truth 0151	9/21/2012	0.798427	0.664485	0.999967	0.680825	1.47735	9.97249	0.444561	2	true
Geremia	6146	VSD.Seg_HG_0170.3604.mha	BRATS CHALLENGE Sim High Grade Truth 0170	9/21/2012	0.742032	0.589865	0.999971	0.590613	1.95242	12.6052	0.583817	1	true
Geremia	6146	VSD.Seg_HG_0170.3604.mha	BRATS CHALLENGE Sim High Grade Truth 0170	9/21/2012	0.687269	0.523541	0.998911	0.655468	1.27788	7.47548	0.583817	2	true
Geremia	6144	VSD.Seg_HG_0169.3600.mha	BRATS CHALLENGE Sim High Grade Truth 0169	9/21/2012	0.741032	0.588603	0.997492	0.720573	1.38441	12.2251	0.547319	1	true
Geremia	6144	VSD.Seg_HG_0169.3600.mha	BRATS CHALLENGE Sim High Grade Truth 0169	9/21/2012	0.617391	0.44654	0.999957	0.447856	2.7064	13.6834	0.547319	2	true
Geremia	6142	VSD.Seg_HG_0168.3596.mha	BRATS CHALLENGE Sim High Grade Truth 0168	9/21/2012	0.772167	0.628886	1	0.628893	2.89989	13.623	0.607657	1	true
Geremia	6142	VSD.Seg_HG_0168.3596.mha	BRATS CHALLENGE Sim High Grade Truth 0168	9/21/2012	0.573336	0.401872	0.99928	0.619714	1.53767	7.17906	0.607657	2	true
Geremia	6140	VSD.Seg_HG_0167.3592.mha	BRATS CHALLENGE Sim High Grade Truth 0167	9/21/2012	0.601217	0.429815	0.998456	0.98717	1.38222	10.2354	0.518781	1	true
Geremia	6140	VSD.Seg_HG_0167.3592.mha	BRATS CHALLENGE Sim High Grade Truth 0167	9/21/2012	0.910023	0.834901	0.999907	0.85639	0.887516	5.39256	0.518781	2	true
Geremia	6138	VSD.Seg_HG_0166.3588.mha	BRATS CHALLENGE Sim High Grade Truth 0166	9/21/2012	0.926862	0.863693	0.999648	0.886404	0.667542	5.98332	0.844247	1	true
Geremia	6138	VSD.Seg_HG_0166.3588.mha	BRATS CHALLENGE Sim High Grade Truth 0166	9/21/2012	0.822106	0.697945	0.999851	0.751099	1.1223	13.5468	0.844247	2	true
Geremia	6136	VSD.Seg_HG_0160.3584.mha	BRATS CHALLENGE Sim High Grade Truth 0160	9/21/2012	0.791629	0.655121	0.99991	0.65765	2.01155	11.6356	0.626182	1	true
Geremia	6136	VSD.Seg_HG_0160.3584.mha	BRATS CHALLENGE Sim High Grade Truth 0160	9/21/2012	0.612021	0.440944	0.999194	0.526	1.26352	13.2743	0.626182	2	true
Geremia	6134	VSD.Seg_HG_0159.3580.mha	BRATS CHALLENGE Sim High Grade Truth 0159	9/21/2012	0.79565	0.660647	0.998801	0.767793	1.001	12.5065	0.696581	1	true
Geremia	6134	VSD.Seg_HG_0159.3580.mha	BRATS CHALLENGE Sim High Grade Truth 0159	9/21/2012	0.808719	0.678865	0.999369	0.721914	2.62838	20.5229	0.696581	2	true
Geremia	6132	VSD.Seg_HG_0158.3576.mha	BRATS CHALLENGE Sim High Grade Truth 0158	9/21/2012	0.616015	0.445103	1	0.445108	6.11681	21.2419	0.415778	1	true
Geremia	6132	VSD.Seg_HG_0158.3576.mha	BRATS CHALLENGE Sim High Grade Truth 0158	9/21/2012	0.12434	0.0662914	0.999222	0.0953697	3.95498	37.8094	0.415778	2	true
Geremia	6130	VSD.Seg_HG_0157.3572.mha	BRATS CHALLENGE Sim High Grade Truth 0157	9/21/2012	0.839953	0.724067	0.999403	0.923395	0.484141	5.92892	0.75282	1	true
Geremia	6130	VSD.Seg_HG_0157.3572.mha	BRATS CHALLENGE Sim High Grade Truth 0157	9/21/2012	0.948544	0.902124	0.999787	0.950547	0.504499	4.36244	0.75282	2	true
Geremia	6128	VSD.Seg_HG_0156.3568.mha	BRATS CHALLENGE Sim High Grade Truth 0156	9/21/2012	0.781193	0.640949	0.99999	0.641244	2.23758	12.8537	0.639957	1	true
Geremia	6128	VSD.Seg_HG_0156.3568.mha	BRATS CHALLENGE Sim High Grade Truth 0156	9/21/2012	0.691015	0.527902	0.999323	0.690246	1.59046	11.5788	0.639957	2	true
Geremia	6124	VSD.Seg_LG_0116.3564.mha	BRATS CHALLENGE Low Grade Truth 0116	9/21/2012	0	0	0.999833	0	100	100	0	1	false
Geremia	6124	VSD.Seg_LG_0116.3564.mha	BRATS CHALLENGE Low Grade Truth 0116	9/21/2012	0	0	1	0	100	100	0	2	false
Geremia	6122	VSD.Seg_LG_0109.3560.mha	BRATS CHALLENGE Low Grade Truth 0109	9/21/2012	0.410384	0.258166	0.994417	0.573881	0	0	0.402241	1	false
Geremia	6122	VSD.Seg_LG_0109.3560.mha	BRATS CHALLENGE Low Grade Truth 0109	9/21/2012	0.683078	0.518692	0.999516	0.537115	0	0	0.402241	2	false
Geremia	6120	VSD.Seg_LG_0105.3556.mha	BRATS CHALLENGE Low Grade Truth 0105	9/21/2012	0.77767	0.636219	0.99984	0.787438	0	136.988	0.11885	1	false
Geremia	6120	VSD.Seg_LG_0105.3556.mha	BRATS CHALLENGE Low Grade Truth 0105	9/21/2012	0	0	0.999982	0	91.1677	97.3737	0.11885	2	false
Geremia	6118	VSD.Seg_LG_0103.3552.mha	BRATS CHALLENGE Low Grade Truth 0103	9/21/2012	0.124991	0.0666614	0.997425	0.261789	0	140.605	-0.248549	1	false
Geremia	6118	VSD.Seg_LG_0103.3552.mha	BRATS CHALLENGE Low Grade Truth 0103	9/21/2012	0.599581	0.428144	0.999854	0.582485	0	141.607	-0.248549	2	false
Geremia	6116	VSD.Seg_HG_0137.3548.mha	BRATS CHALLENGE High Grade Truth 0137	9/21/2012	0	0	0.988455	0	100	100	-0.207135	1	false
Geremia	6116	VSD.Seg_HG_0137.3548.mha	BRATS CHALLENGE High Grade Truth 0137	9/21/2012	0.120847	0.0643092	0.999204	0.0686753	0	0	-0.207135	2	false
Geremia	6114	VSD.Seg_HG_0136.3544.mha	BRATS CHALLENGE High Grade Truth 0136	9/21/2012	0.553597	0.38274	0.993952	0.621179	0	0	0.0850153	1	false
Geremia	6114	VSD.Seg_HG_0136.3544.mha	BRATS CHALLENGE High Grade Truth 0136	9/21/2012	0.204052	0.113618	0.999784	0.11541	0	0	0.0850153	2	false
Geremia	6112	VSD.Seg_HG_0135.3540.mha	BRATS CHALLENGE High Grade Truth 0135	9/21/2012	0.58899	0.417424	0.999497	0.465297	0	181.56	0.0579806	1	false
Geremia	6112	VSD.Seg_HG_0135.3540.mha	BRATS CHALLENGE High Grade Truth 0135	9/21/2012	0.0229786	0.0116228	0.999818	0.0123172	0	177.713	0.0579806	2	false
Geremia	6110	VSD.Seg_HG_0134.3536.mha	BRATS CHALLENGE High Grade Truth 0134	9/21/2012	0.205424	0.11447	0.998555	0.167133	0	175.954	0.0161196	1	false
Geremia	6110	VSD.Seg_HG_0134.3536.mha	BRATS CHALLENGE High Grade Truth 0134	9/21/2012	0.137248	0.0736801	0.999892	0.0742267	0	182.745	0.0161196	2	false
Geremia	6108	VSD.Seg_HG_0133.3532.mha	BRATS CHALLENGE High Grade Truth 0133	9/21/2012	0.41333	0.260502	0.999593	0.273915	0	194.418	0.0248405	1	false
Geremia	6108	VSD.Seg_HG_0133.3532.mha	BRATS CHALLENGE High Grade Truth 0133	9/21/2012	0	0	0.999702	0	0	0	0.0248405	2	false
Geremia	6106	VSD.Seg_HG_0131.3528.mha	BRATS CHALLENGE High Grade Truth 0131	9/21/2012	0.632125	0.462122	0.999634	0.496604	0	0	0.139926	1	false
Geremia	6106	VSD.Seg_HG_0131.3528.mha	BRATS CHALLENGE High Grade Truth 0131	9/21/2012	0.17266	0.0944868	0.999916	0.0965239	0	0	0.139926	2	false
Geremia	6104	VSD.Seg_HG_0130.3524.mha	BRATS CHALLENGE High Grade Truth 0130	9/21/2012	0.649704	0.481156	0.998955	0.520404	0	112.615	0.499885	1	false
Geremia	6104	VSD.Seg_HG_0130.3524.mha	BRATS CHALLENGE High Grade Truth 0130	9/21/2012	0.62971	0.459545	0.999457	0.564148	0	0	0.499885	2	false
Geremia	6102	VSD.Seg_HG_0120.3520.mha	BRATS CHALLENGE High Grade Truth 0120	9/21/2012	0.587203	0.415631	0.999293	0.606058	0	144.199	0.408958	1	false
Geremia	6102	VSD.Seg_HG_0120.3520.mha	BRATS CHALLENGE High Grade Truth 0120	9/21/2012	0.829449	0.708597	0.999971	0.715649	0	151.093	0.408958	2	false
Geremia	6100	VSD.Seg_HG_0119.3516.mha	BRATS CHALLENGE High Grade Truth 0119	9/21/2012	0.660553	0.493154	0.996627	0.597274	0	134.156	0.557829	1	false
Geremia	6100	VSD.Seg_HG_0119.3516.mha	BRATS CHALLENGE High Grade Truth 0119	9/21/2012	0.738965	0.585999	0.998466	0.679785	0	139.445	0.557829	2	false
Geremia	6098	VSD.Seg_HG_0117.3512.mha	BRATS CHALLENGE High Grade Truth 0117	9/21/2012	0.652728	0.484482	0.99945	0.553628	0	153.107	-0.124391	1	false
Geremia	6098	VSD.Seg_HG_0117.3512.mha	BRATS CHALLENGE High Grade Truth 0117	9/21/2012	0	0	0.999996	0	0	145.54	-0.124391	2	false
Geremia	6096	VSD.Seg_HG_0116.3508.mha	BRATS CHALLENGE High Grade Truth 0116	9/21/2012	0.802442	0.670065	0.998136	0.736091	0	0	0.621916	1	false
Geremia	6096	VSD.Seg_HG_0116.3508.mha	BRATS CHALLENGE High Grade Truth 0116	9/21/2012	0.432107	0.275597	0.999044	0.382094	0	99.2379	0.621916	2	false
Geremia	6094	VSD.Seg_HG_0135.3540.mha	BRATS CHALLENGE High Grade Truth 0135	9/21/2012	0.58899	0.417424	0.999497	0.465297	0	181.56	0.0579806	1	false
Geremia	6094	VSD.Seg_HG_0135.3540.mha	BRATS CHALLENGE High Grade Truth 0135	9/21/2012	0.0229786	0.0116228	0.999818	0.0123172	0	177.713	0.0579806	2	false
Geremia	6092	VSD.Seg_HG_0116.3508.mha	BRATS CHALLENGE High Grade Truth 0116	9/21/2012	0.802442	0.670065	0.998136	0.736091	0	0	0.621916	1	false
Geremia	6092	VSD.Seg_HG_0116.3508.mha	BRATS CHALLENGE High Grade Truth 0116	9/21/2012	0.432107	0.275597	0.999044	0.382094	0	99.2379	0.621916	2	false
Geremia	6090	VSD.Seg_LG_0116.3564.mha	BRATS CHALLENGE Low Grade Truth 0116	9/21/2012	0	0	0.999833	0	100	100	0	1	false
Geremia	6090	VSD.Seg_LG_0116.3564.mha	BRATS CHALLENGE Low Grade Truth 0116	9/21/2012	0	0	1	0	100	100	0	2	false
Geremia	6088	VSD.Seg_LG_0109.3560.mha	BRATS CHALLENGE Low Grade Truth 0109	9/21/2012	0.410384	0.258166	0.994417	0.573881	0	0	0.402241	1	false
Geremia	6088	VSD.Seg_LG_0109.3560.mha	BRATS CHALLENGE Low Grade Truth 0109	9/21/2012	0.683078	0.518692	0.999516	0.537115	0	0	0.402241	2	false
Geremia	6086	VSD.Seg_LG_0105.3556.mha	BRATS CHALLENGE Low Grade Truth 0105	9/21/2012	0.77767	0.636219	0.99984	0.787438	0	136.988	0.11885	1	false
Geremia	6086	VSD.Seg_LG_0105.3556.mha	BRATS CHALLENGE Low Grade Truth 0105	9/21/2012	0	0	0.999982	0	91.1677	97.3737	0.11885	2	false
Geremia	6084	VSD.Seg_LG_0103.3552.mha	BRATS CHALLENGE Low Grade Truth 0103	9/21/2012	0.124991	0.0666614	0.997425	0.261789	0	140.605	-0.248549	1	false
Geremia	6084	VSD.Seg_LG_0103.3552.mha	BRATS CHALLENGE Low Grade Truth 0103	9/21/2012	0.599581	0.428144	0.999854	0.582485	0	141.607	-0.248549	2	false
Geremia	6082	VSD.Seg_HG_0137.3548.mha	BRATS CHALLENGE High Grade Truth 0137	9/21/2012	0	0	0.988455	0	100	100	-0.207135	1	false
Geremia	6082	VSD.Seg_HG_0137.3548.mha	BRATS CHALLENGE High Grade Truth 0137	9/21/2012	0.120847	0.0643092	0.999204	0.0686753	0	0	-0.207135	2	false
Geremia	6080	VSD.Seg_HG_0136.3544.mha	BRATS CHALLENGE High Grade Truth 0136	9/21/2012	0.553597	0.38274	0.993952	0.621179	0	0	0.0850153	1	false
Geremia	6080	VSD.Seg_HG_0136.3544.mha	BRATS CHALLENGE High Grade Truth 0136	9/21/2012	0.204052	0.113618	0.999784	0.11541	0	0	0.0850153	2	false
Geremia	6078	VSD.Seg_HG_0134.3536.mha	BRATS CHALLENGE High Grade Truth 0134	9/21/2012	0.205424	0.11447	0.998555	0.167133	0	175.954	0.0161196	1	false
Geremia	6078	VSD.Seg_HG_0134.3536.mha	BRATS CHALLENGE High Grade Truth 0134	9/21/2012	0.137248	0.0736801	0.999892	0.0742267	0	182.745	0.0161196	2	false
Geremia	6076	VSD.Seg_HG_0133.3532.mha	BRATS CHALLENGE High Grade Truth 0133	9/21/2012	0.41333	0.260502	0.999593	0.273915	0	194.418	0.0248405	1	false
Geremia	6076	VSD.Seg_HG_0133.3532.mha	BRATS CHALLENGE High Grade Truth 0133	9/21/2012	0	0	0.999702	0	0	0	0.0248405	2	false
Geremia	6074	VSD.Seg_HG_0131.3528.mha	BRATS CHALLENGE High Grade Truth 0131	9/21/2012	0.632125	0.462122	0.999634	0.496604	0	0	0.139926	1	false
Geremia	6074	VSD.Seg_HG_0131.3528.mha	BRATS CHALLENGE High Grade Truth 0131	9/21/2012	0.17266	0.0944868	0.999916	0.0965239	0	0	0.139926	2	false
Geremia	6072	VSD.Seg_HG_0130.3524.mha	BRATS CHALLENGE High Grade Truth 0130	9/21/2012	0.649704	0.481156	0.998955	0.520404	0	112.615	0.499885	1	false
Geremia	6072	VSD.Seg_HG_0130.3524.mha	BRATS CHALLENGE High Grade Truth 0130	9/21/2012	0.62971	0.459545	0.999457	0.564148	0	0	0.499885	2	false
Geremia	6070	VSD.Seg_HG_0120.3520.mha	BRATS CHALLENGE High Grade Truth 0120	9/21/2012	0.587203	0.415631	0.999293	0.606058	0	144.199	0.408958	1	false
Geremia	6070	VSD.Seg_HG_0120.3520.mha	BRATS CHALLENGE High Grade Truth 0120	9/21/2012	0.829449	0.708597	0.999971	0.715649	0	151.093	0.408958	2	false
Geremia	6068	VSD.Seg_HG_0119.3516.mha	BRATS CHALLENGE High Grade Truth 0119	9/21/2012	0.660553	0.493154	0.996627	0.597274	0	134.156	0.557829	1	false
Geremia	6068	VSD.Seg_HG_0119.3516.mha	BRATS CHALLENGE High Grade Truth 0119	9/21/2012	0.738965	0.585999	0.998466	0.679785	0	139.445	0.557829	2	false
Geremia	6066	VSD.Seg_HG_0117.3512.mha	BRATS CHALLENGE High Grade Truth 0117	9/21/2012	0.652728	0.484482	0.99945	0.553628	0	153.107	-0.124391	1	false
Geremia	6066	VSD.Seg_HG_0117.3512.mha	BRATS CHALLENGE High Grade Truth 0117	9/21/2012	0	0	0.999996	0	0	145.54	-0.124391	2	false
Subbanna	4081	VSD.HG3516_truth_l2_long_corrected.3516.mha	BRATS CHALLENGE High Grade Truth 0119	9/21/2012	0.349821	0.21199	0.991448	0.325452	0	138.595	0.340627	1	false
Subbanna	4081	VSD.HG3516_truth_l2_long_corrected.3516.mha	BRATS CHALLENGE High Grade Truth 0119	9/21/2012	0.622603	0.452015	0.991208	0.866758	0	142.44	0.340627	2	false
Hamamci	4079	VSD.Brain.XX.O.MR_Flair.3624.mha	BRATS CHALLENGE Sim Low Grade Truth 0155	9/21/2012	0.3775	0.232666	0.998267	0.2941	5.7519	39.0291	0.346907	1	true
Hamamci	4079	VSD.Brain.XX.O.MR_Flair.3624.mha	BRATS CHALLENGE Sim Low Grade Truth 0155	9/21/2012	0.527085	0.357851	0.986298	0.995032	9.54885	29.4323	0.346907	2	true
Hamamci	4077	VSD.Brain.XX.O.MR_Flair.3620.mha	BRATS CHALLENGE Sim Low Grade Truth 0154	9/21/2012	0.196215	0.10878	0.999711	0.111681	7.11432	42.2717	0.114174	1	true
Hamamci	4077	VSD.Brain.XX.O.MR_Flair.3620.mha	BRATS CHALLENGE Sim Low Grade Truth 0154	9/21/2012	0.298081	0.175144	0.986333	1	13.7004	33.823	0.114174	2	true
Hamamci	4075	VSD.Brain.XX.O.MR_Flair.3616.mha	BRATS CHALLENGE Sim Low Grade Truth 0153	9/21/2012	0.0984394	0.0517677	0.998442	0.0752749	4.36688	19.5713	0.00742189	1	true
Hamamci	4075	VSD.Brain.XX.O.MR_Flair.3616.mha	BRATS CHALLENGE Sim Low Grade Truth 0153	9/21/2012	0.411834	0.259314	0.993497	1	9.24465	22.358	0.00742189	2	true
Hamamci	4073	VSD.Brain.XX.O.MR_Flair.3612.mha	BRATS CHALLENGE Sim Low Grade Truth 0152	9/21/2012	0.201001	0.111729	0.9986	0.156056	4.052	23.4057	0.0405441	1	true
Hamamci	4073	VSD.Brain.XX.O.MR_Flair.3612.mha	BRATS CHALLENGE Sim Low Grade Truth 0152	9/21/2012	0.430276	0.274109	0.993895	1	8.6686	21.0128	0.0405441	2	true
Hamamci	4071	VSD.Brain.XX.O.MR_Flair.3608.mha	BRATS CHALLENGE Sim Low Grade Truth 0151	9/21/2012	0.220696	0.124035	0.999297	0.189006	2.1247	10.7055	0.0977457	1	true
Hamamci	4071	VSD.Brain.XX.O.MR_Flair.3608.mha	BRATS CHALLENGE Sim Low Grade Truth 0151	9/21/2012	0.619563	0.448817	0.99833	1	4.04235	10.5745	0.0977457	2	true
Hamamci	4069	VSD.Brain.XX.O.MR_Flair.3604.mha	BRATS CHALLENGE Sim High Grade Truth 0170	9/21/2012	0.772657	0.629536	0.992012	0.852939	2.15877	9.11443	0.672229	1	true
Hamamci	4069	VSD.Brain.XX.O.MR_Flair.3604.mha	BRATS CHALLENGE Sim High Grade Truth 0170	9/21/2012	0.727203	0.571342	0.996757	1	3.09765	7.58312	0.672229	2	true
Hamamci	4067	VSD.Brain.XX.O.MR_Flair.3600.mha	BRATS CHALLENGE Sim High Grade Truth 0169	9/21/2012	0.661726	0.494462	0.992105	0.843473	2.37913	10.9205	0.668141	1	true
Hamamci	4067	VSD.Brain.XX.O.MR_Flair.3600.mha	BRATS CHALLENGE Sim High Grade Truth 0169	9/21/2012	0.843589	0.729489	0.997628	0.847728	2.90239	10.3015	0.668141	2	true
Hamamci	4065	VSD.Brain.XX.O.MR_Flair.3596.mha	BRATS CHALLENGE Sim High Grade Truth 0168	9/21/2012	0.898984	0.816504	0.996351	0.942692	1.49497	10.8111	0.823262	1	true
Hamamci	4065	VSD.Brain.XX.O.MR_Flair.3596.mha	BRATS CHALLENGE Sim High Grade Truth 0168	9/21/2012	0.704146	0.543384	0.998885	0.999618	2.85276	7.41882	0.823262	2	true
Hamamci	4063	VSD.Brain.XX.O.MR_Flair.3592.mha	BRATS CHALLENGE Sim High Grade Truth 0167	9/21/2012	0.566674	0.395356	0.998824	0.78578	1.30627	9.94837	0.540886	1	true
Hamamci	4063	VSD.Brain.XX.O.MR_Flair.3592.mha	BRATS CHALLENGE Sim High Grade Truth 0167	9/21/2012	0.951508	0.907502	0.999715	0.979063	0.548592	3.08639	0.540886	2	true
Hamamci	4061	VSD.Brain.XX.O.MR_Flair.3588.mha	BRATS CHALLENGE Sim High Grade Truth 0166	9/21/2012	0.745959	0.594844	0.992377	0.933948	3.27819	13.8216	0.609583	1	true
Hamamci	4061	VSD.Brain.XX.O.MR_Flair.3588.mha	BRATS CHALLENGE Sim High Grade Truth 0166	9/21/2012	0.802657	0.670366	0.999037	0.999828	2.02038	9.04065	0.609583	2	true
Hamamci	4059	VSD.Brain.XX.O.MR_Flair.3584.mha	BRATS CHALLENGE Sim High Grade Truth 0160	9/21/2012	0.530809	0.361293	0.997474	0.400342	8.87074	61.1498	0.356695	1	true
Hamamci	4059	VSD.Brain.XX.O.MR_Flair.3584.mha	BRATS CHALLENGE Sim High Grade Truth 0160	9/21/2012	0.564256	0.393006	0.99838	0.545278	13.1093	63.8899	0.356695	2	true
Hamamci	4057	VSD.Brain.XX.O.MR_Flair.3580.mha	BRATS CHALLENGE Sim High Grade Truth 0159	9/21/2012	0.483109	0.318487	0.995511	0.511877	3.16768	25.8823	0.553578	1	true
Hamamci	4057	VSD.Brain.XX.O.MR_Flair.3580.mha	BRATS CHALLENGE Sim High Grade Truth 0159	9/21/2012	0.901243	0.820239	0.998011	0.984348	1.6072	7.05162	0.553578	2	true
Hamamci	4055	VSD.Brain.XX.O.MR_Flair.3576.mha	BRATS CHALLENGE Sim High Grade Truth 0158	9/21/2012	0.875339	0.778313	0.991514	0.96627	2.23016	10.984	0.784308	1	true
Hamamci	4055	VSD.Brain.XX.O.MR_Flair.3576.mha	BRATS CHALLENGE Sim High Grade Truth 0158	9/21/2012	0.761696	0.615112	0.998891	0.999762	2.48476	8.67465	0.784308	2	true
Hamamci	4053	VSD.Brain.XX.O.MR_Flair.3572.mha	BRATS CHALLENGE Sim High Grade Truth 0157	9/21/2012	0.689829	0.526518	0.999153	0.732271	0.855459	8.32491	0.604142	1	true
Hamamci	4053	VSD.Brain.XX.O.MR_Flair.3572.mha	BRATS CHALLENGE Sim High Grade Truth 0157	9/21/2012	0.929019	0.867447	0.999413	0.995733	0.821299	4.04267	0.604142	2	true
Hamamci	4051	VSD.Brain.XX.O.MR_Flair.3568.mha	BRATS CHALLENGE Sim High Grade Truth 0156	9/21/2012	0.853682	0.744716	0.993644	0.955435	2.10647	12.9416	0.756433	1	true
Hamamci	4051	VSD.Brain.XX.O.MR_Flair.3568.mha	BRATS CHALLENGE Sim High Grade Truth 0156	9/21/2012	0.835888	0.718047	0.999139	0.999117	1.68772	7.17255	0.756433	2	true
Zhao	4049	VSD.Seg_HG_030.3524.mha	BRATS CHALLENGE High Grade Truth 0130	9/21/2012	0.0159663	0.00804742	0.973864	0.0243965	89.362	116.785	-0.00960773	1	false
Zhao	4049	VSD.Seg_HG_030.3524.mha	BRATS CHALLENGE High Grade Truth 0130	9/21/2012	0.0138288	0.00696256	0.956445	0.133547	0	123.935	-0.00960773	2	false
Zhao	4047	VSD.Seg_HG_031.3528.mha	BRATS CHALLENGE High Grade Truth 0131	9/21/2012	0.0074751	0.00375157	0.985587	0.0147797	0	138.796	-0.0707826	1	false
Zhao	4047	VSD.Seg_HG_031.3528.mha	BRATS CHALLENGE High Grade Truth 0131	9/21/2012	0.0814829	0.0424718	0.995475	0.091803	0	148.435	-0.0707826	2	false
Hamamci	4045	VSD.Brain.XX.O.MR_Flair.3564.mha	BRATS CHALLENGE Low Grade Truth 0116	9/21/2012	0	0	0.99972	0	100	100	-0.0585898	1	false
Hamamci	4045	VSD.Brain.XX.O.MR_Flair.3564.mha	BRATS CHALLENGE Low Grade Truth 0116	9/21/2012	0.63129	0.461229	0.999942	0.483776	0	0	-0.0585898	2	false
Hamamci	4043	VSD.Brain.XX.O.MR_Flair.3560.mha	BRATS CHALLENGE Low Grade Truth 0109	9/21/2012	0.132106	0.0707245	0.999262	0.0821647	0	0	0.417457	1	false
Hamamci	4043	VSD.Brain.XX.O.MR_Flair.3560.mha	BRATS CHALLENGE Low Grade Truth 0109	9/21/2012	0.636765	0.467099	0.984466	1	0	0	0.417457	2	false
Hamamci	4041	VSD.Brain.XX.O.MR_Flair.3556.mha	BRATS CHALLENGE Low Grade Truth 0105	9/21/2012	0	0	0.999709	0	0	139.706	-0.102125	1	false
Hamamci	4041	VSD.Brain.XX.O.MR_Flair.3556.mha	BRATS CHALLENGE Low Grade Truth 0105	9/21/2012	0.0286252	0.0145204	0.994261	0.214712	81.1885	106.142	-0.102125	2	false
Hamamci	4039	VSD.Brain.XX.O.MR_Flair.3552.mha	BRATS CHALLENGE Low Grade Truth 0103	9/21/2012	0	0	0.999978	0	0	143.352	-0.304696	1	false
Hamamci	4039	VSD.Brain.XX.O.MR_Flair.3552.mha	BRATS CHALLENGE Low Grade Truth 0103	9/21/2012	0	0	0.995725	0	0	145.023	-0.304696	2	false
Hamamci	4037	VSD.Brain.XX.O.MR_Flair.3548.mha	BRATS CHALLENGE High Grade Truth 0137	9/21/2012	0	0	0.985108	0	100	100	-0.0224702	1	false
Hamamci	4037	VSD.Brain.XX.O.MR_Flair.3548.mha	BRATS CHALLENGE High Grade Truth 0137	9/21/2012	0.0792147	0.0412408	0.999964	0.0413663	0	0	-0.0224702	2	false
Hamamci	4035	VSD.Brain.XX.O.MR_Flair.3544.mha	BRATS CHALLENGE High Grade Truth 0136	9/21/2012	0.63368	0.463786	0.9911	0.88901	0	0	0.271895	1	false
Hamamci	4035	VSD.Brain.XX.O.MR_Flair.3544.mha	BRATS CHALLENGE High Grade Truth 0136	9/21/2012	0.585186	0.413614	0.998385	0.462416	0	0	0.271895	2	false
Hamamci	4033	VSD.Brain.XX.O.MR_Flair.3540.mha	BRATS CHALLENGE High Grade Truth 0135	9/21/2012	0.535498	0.365652	0.995987	0.700527	0	160.535	0.251145	1	false
Hamamci	4033	VSD.Brain.XX.O.MR_Flair.3540.mha	BRATS CHALLENGE High Grade Truth 0135	9/21/2012	0.824134	0.700874	0.999156	0.895381	0	163.474	0.251145	2	false
Hamamci	4031	VSD.Brain.XX.O.MR_Flair.3536.mha	BRATS CHALLENGE High Grade Truth 0134	9/21/2012	0.18481	0.101813	0.979992	0.750457	0	156.715	0.374786	1	false
Hamamci	4031	VSD.Brain.XX.O.MR_Flair.3536.mha	BRATS CHALLENGE High Grade Truth 0134	9/21/2012	0.862795	0.758698	0.998718	0.825621	0	167.295	0.374786	2	false
Zhao	4029	VSD.Seg_HG_030.3524.mha	BRATS CHALLENGE High Grade Truth 0120	9/21/2012	0.0383293	0.0195391	0.974376	0.3441	71.5667	114.609	-0.00360548	1	false
Zhao	4029	VSD.Seg_HG_030.3524.mha	BRATS CHALLENGE High Grade Truth 0120	9/21/2012	0.0557385	0.0286682	0.957407	0.449622	76.1762	115.195	-0.00360548	2	false
Hamamci	4027	VSD.Brain.XX.O.MR_Flair.3532.mha	BRATS CHALLENGE High Grade Truth 0133	9/21/2012	0.597274	0.425795	0.993199	0.792109	0	159.908	0.383194	1	false
Hamamci	4027	VSD.Brain.XX.O.MR_Flair.3532.mha	BRATS CHALLENGE High Grade Truth 0133	9/21/2012	0.741341	0.588992	0.997081	0.860188	0	0	0.383194	2	false
Hamamci	4025	VSD.Brain.XX.O.MR_Flair.3528.mha	BRATS CHALLENGE High Grade Truth 0131	9/21/2012	0.313502	0.185889	0.980394	0.92921	0	137.946	0.258228	1	false
Hamamci	4025	VSD.Brain.XX.O.MR_Flair.3528.mha	BRATS CHALLENGE High Grade Truth 0131	9/21/2012	0.857303	0.750245	0.999834	0.782145	0	0	0.258228	2	false
Zhao	4023	VSD.Seg_HG_019.3516.mha	BRATS CHALLENGE High Grade Truth 0119	9/21/2012	0	0	1	0	100	100	0.327339	1	false
Zhao	4023	VSD.Seg_HG_019.3516.mha	BRATS CHALLENGE High Grade Truth 0119	9/21/2012	0.583546	0.411977	0.987426	0.952599	0	142.879	0.327339	2	false
Hamamci	4021	VSD.Brain.XX.O.MR_Flair.3524.mha	BRATS CHALLENGE High Grade Truth 0130	9/21/2012	0.799323	0.665726	0.995021	0.924405	0	140.656	0.674757	1	false
Hamamci	4021	VSD.Brain.XX.O.MR_Flair.3524.mha	BRATS CHALLENGE High Grade Truth 0130	9/21/2012	0.925109	0.860654	0.999825	0.923652	0	0	0.674757	2	false
xiao	4019	VSD.Seg_SIMLG_0155.3624.mha	BRATS CHALLENGE Sim Low Grade Truth 0155	9/21/2012	0.13038	0.0697364	0.996343	0.108608	2.85219	19.3134	0.312855	1	true
xiao	4019	VSD.Seg_SIMLG_0155.3624.mha	BRATS CHALLENGE Sim Low Grade Truth 0155	9/21/2012	0.644317	0.475272	0.99171	0.987271	6.28447	22.5838	0.312855	2	true
Hamamci	4017	VSD.Brain.XX.O.MR_Flair.3520.mha	BRATS CHALLENGE High Grade Truth 0120	9/21/2012	0.53452	0.36474	0.997951	0.849324	0	147.394	0.431938	1	false
Hamamci	4017	VSD.Brain.XX.O.MR_Flair.3520.mha	BRATS CHALLENGE High Grade Truth 0120	9/21/2012	0.934386	0.876852	0.999883	0.912209	0	152.981	0.431938	2	false
Hamamci	4015	VSD.Brain.XX.O.MR_Flair.3516.mha	BRATS CHALLENGE High Grade Truth 0119	9/21/2012	0.835514	0.717496	0.99553	0.918221	0	135.255	0.777725	1	false
Hamamci	4015	VSD.Brain.XX.O.MR_Flair.3516.mha	BRATS CHALLENGE High Grade Truth 0119	9/21/2012	0.954434	0.912839	0.999712	0.940253	0	135.14	0.777725	2	false
Zhao	4013	VSD.Seg_HG_016.3508.mha	BRATS CHALLENGE High Grade Truth 0116	9/21/2012	0.161131	0.087625	0.961198	0.267317	0	94.2487	0.0463511	1	false
Zhao	4013	VSD.Seg_HG_016.3508.mha	BRATS CHALLENGE High Grade Truth 0116	9/21/2012	0.0135907	0.00684185	0.988864	0.0376366	59.4819	90.901	0.0463511	2	false
Hamamci	4011	VSD.Brain.XX.O.MR_Flair.3512.mha	BRATS CHALLENGE High Grade Truth 0117	9/21/2012	0.782593	0.642836	0.998777	0.846955	0	152.554	-0.143145	1	false
Hamamci	4011	VSD.Brain.XX.O.MR_Flair.3512.mha	BRATS CHALLENGE High Grade Truth 0117	9/21/2012	0	0	1	0	100	100	-0.143145	2	false
xiao	4009	VSD.Seg_SIMLG_0154.3620.mha	BRATS CHALLENGE Sim Low Grade Truth 0154	9/21/2012	0.175596	0.0962483	0.996455	0.127774	2.36192	18.747	0.15739	1	true
xiao	4009	VSD.Seg_SIMLG_0154.3620.mha	BRATS CHALLENGE Sim Low Grade Truth 0154	9/21/2012	0.354544	0.215468	0.989485	0.996183	10.0949	30.5711	0.15739	2	true
Zhao	4007	VSD.Seg_HG_034.3536.mha	BRATS CHALLENGE High Grade Truth 0134	9/21/2012	0.00754066	0.0037846	0.992191	0.0131947	0	126.091	-0.00291521	1	false
Zhao	4007	VSD.Seg_HG_034.3536.mha	BRATS CHALLENGE High Grade Truth 0134	9/21/2012	0.247274	0.141079	0.994713	0.192382	0	124.212	-0.00291521	2	false
xiao	4005	VSD.Seg_SIMLG_0153.3616.mha	BRATS CHALLENGE Sim Low Grade Truth 0153	9/21/2012	0.0342961	0.0174472	0.997409	0.0306228	3.78543	17.6168	-0.0245186	1	true
xiao	4005	VSD.Seg_SIMLG_0153.3616.mha	BRATS CHALLENGE Sim Low Grade Truth 0153	9/21/2012	0.455044	0.294535	0.994548	0.999963	7.822	20.3879	-0.0245186	2	true
xiao	4003	VSD.Seg_SIMLG_0152.3612.mha	BRATS CHALLENGE Sim Low Grade Truth 0152	9/21/2012	0.149197	0.0806118	0.997687	0.133468	3.10131	18.7571	0.0155617	1	true
xiao	4003	VSD.Seg_SIMLG_0152.3612.mha	BRATS CHALLENGE Sim Low Grade Truth 0152	9/21/2012	0.471262	0.308268	0.994891	0.991387	7.54076	25.7748	0.0155617	2	true
xiao	4001	VSD.Seg_SIMLG_0151.3608.mha	BRATS CHALLENGE Sim Low Grade Truth 0151	9/21/2012	0.0125147	0.00629674	0.997629	0.0174225	5.1438	16.2995	0.00468812	1	true
xiao	4001	VSD.Seg_SIMLG_0151.3608.mha	BRATS CHALLENGE Sim Low Grade Truth 0151	9/21/2012	0.419435	0.26537	0.996237	1	7.11841	18.726	0.00468812	2	true
xiao	3999	VSD.Seg_SIMHG_0170.3604.mha	BRATS CHALLENGE Sim High Grade Truth 0170	9/21/2012	0.67583	0.51038	0.997298	0.57165	1.55418	13.5684	0.545574	1	true
xiao	3999	VSD.Seg_SIMHG_0170.3604.mha	BRATS CHALLENGE Sim High Grade Truth 0170	9/21/2012	0.481112	0.316753	0.990679	0.999863	7.55017	23.0637	0.545574	2	true
Hamamci	3997	VSD.Brain.XX.O.MR_Flair.3508.mha	BRATS CHALLENGE High Grade Truth 0116	9/21/2012	0.714076	0.555302	0.998223	0.607444	0	0	0.559919	1	false
Hamamci	3997	VSD.Brain.XX.O.MR_Flair.3508.mha	BRATS CHALLENGE High Grade Truth 0116	9/21/2012	0.87106	0.771573	0.999611	0.892819	0	140.957	0.559919	2	false
xiao	3995	VSD.Seg_SIMHG_0169.3600.mha	BRATS CHALLENGE Sim High Grade Truth 0169	9/21/2012	0.035323	0.017979	0.999995	0.0179873	16.4824	64.6572	0.00305395	1	true
xiao	3995	VSD.Seg_SIMHG_0169.3600.mha	BRATS CHALLENGE Sim High Grade Truth 0169	9/21/2012	0.0396152	0.0202079	0.999715	0.0206017	17.4939	62.569	0.00305395	2	true
xiao	3993	VSD.Seg_SIMHG_0168.3596.mha	BRATS CHALLENGE Sim High Grade Truth 0168	9/21/2012	0.24799	0.141546	0.997722	0.1552	1.33473	21.471	0.132958	1	true
xiao	3993	VSD.Seg_SIMHG_0168.3596.mha	BRATS CHALLENGE Sim High Grade Truth 0168	9/21/2012	0.117995	0.0626964	0.980209	0.997456	16.8788	47.504	0.132958	2	true
xiao	3991	VSD.Seg_SIMHG_0167.3592.mha	BRATS CHALLENGE Sim High Grade Truth 0167	9/21/2012	0.411746	0.259244	0.998305	0.628199	1.73335	10.0636	0.422486	1	true
xiao	3991	VSD.Seg_SIMHG_0167.3592.mha	BRATS CHALLENGE Sim High Grade Truth 0167	9/21/2012	0.92982	0.868845	0.999472	0.995878	0.762552	6.91234	0.422486	2	true
xiao	3987	VSD.Seg_SIMHG_0166.3588.mha	BRATS CHALLENGE Sim High Grade Truth 0166	9/21/2012	0.223401	0.125746	0.997363	0.150541	1.86157	23.9495	0.0502286	1	true
xiao	3987	VSD.Seg_SIMHG_0166.3588.mha	BRATS CHALLENGE Sim High Grade Truth 0166	9/21/2012	0.239683	0.136159	0.988052	0.966253	12.3142	41.0767	0.0502286	2	true
xiao	3985	VSD.Seg_SIMHG_0160.3584.mha	BRATS CHALLENGE Sim High Grade Truth 0160	9/21/2012	0.489897	0.324413	0.995941	0.380761	2.12477	23.6793	0.385602	1	true
xiao	3985	VSD.Seg_SIMHG_0160.3584.mha	BRATS CHALLENGE Sim High Grade Truth 0160	9/21/2012	0.360687	0.220023	0.985343	0.991414	9.50146	33.0915	0.385602	2	true
xiao	3983	VSD.Seg_SIMHG_0159.3580.mha	BRATS CHALLENGE Sim High Grade Truth 0159	9/21/2012	0.350311	0.212349	0.993173	0.408427	2.55544	15.6201	0.496678	1	true
xiao	3983	VSD.Seg_SIMHG_0159.3580.mha	BRATS CHALLENGE Sim High Grade Truth 0159	9/21/2012	0.800341	0.667141	0.995153	0.992345	3.61265	18.871	0.496678	2	true
xiao	3981	VSD.Seg_SIMHG_0158.3576.mha	BRATS CHALLENGE Sim High Grade Truth 0158	9/21/2012	0.304633	0.179685	0.996815	0.195972	1.3007	15.4609	0.182227	1	true
xiao	3981	VSD.Seg_SIMHG_0158.3576.mha	BRATS CHALLENGE Sim High Grade Truth 0158	9/21/2012	0.0980573	0.0515564	0.972797	0.842654	16.5734	57.0327	0.182227	2	true
xiao	3979	VSD.Seg_SIMHG_0157.3572.mha	BRATS CHALLENGE Sim High Grade Truth 0157	9/21/2012	0.494166	0.328168	0.99815	0.608167	1.42913	7.39171	0.423436	1	true
xiao	3979	VSD.Seg_SIMHG_0157.3572.mha	BRATS CHALLENGE Sim High Grade Truth 0157	9/21/2012	0.897626	0.814266	0.999105	0.998059	1.17569	8.66583	0.423436	2	true
xiao	3977	VSD.Seg_SIMHG_0156.3568.mha	BRATS CHALLENGE Sim High Grade Truth 0156	9/21/2012	0.199794	0.110984	0.99788	0.121458	2.00624	27.0458	0.140482	1	true
xiao	3977	VSD.Seg_SIMHG_0156.3568.mha	BRATS CHALLENGE Sim High Grade Truth 0156	9/21/2012	0.177304	0.097276	0.979583	1	17.2025	39.078	0.140482	2	true
xiao	3975	VSD.Seg_LG_0116.3564.mha	BRATS CHALLENGE Low Grade Truth 0116	9/21/2012	0	0	0.962041	0	100	100	-0.00404565	1	false
xiao	3975	VSD.Seg_LG_0116.3564.mha	BRATS CHALLENGE Low Grade Truth 0116	9/21/2012	0.0151637	0.00763977	0.941632	0.385799	0	0	-0.00404565	2	false
xiao	3973	VSD.Seg_LG_0109.3560.mha	BRATS CHALLENGE Low Grade Truth 0109	9/21/2012	0.613408	0.442386	0.997235	0.710298	0	0	0.721089	1	false
xiao	3973	VSD.Seg_LG_0109.3560.mha	BRATS CHALLENGE Low Grade Truth 0109	9/21/2012	0.881056	0.787399	0.99914	0.837136	0	0	0.721089	2	false
xiao	3971	VSD.Seg_LG_0105.3556.mha	BRATS CHALLENGE Low Grade Truth 0105	9/21/2012	0.500905	0.334139	0.998685	0.987931	0	140.422	-0.0574561	1	false
xiao	3971	VSD.Seg_LG_0105.3556.mha	BRATS CHALLENGE Low Grade Truth 0105	9/21/2012	0	0	0.999981	0	85.3596	94.0723	-0.0574561	2	false
xiao	3969	VSD.Seg_LG_0103.3552.mha	BRATS CHALLENGE Low Grade Truth 0103	9/21/2012	0	0	0.997914	0	0	141.896	-0.578849	1	false
xiao	3969	VSD.Seg_LG_0103.3552.mha	BRATS CHALLENGE Low Grade Truth 0103	9/21/2012	0	0	0.99962	0	0	145.931	-0.578849	2	false
xiao	3967	VSD.Seg_HG_0137.3548.mha	BRATS CHALLENGE High Grade Truth 0137	9/21/2012	0	0	0.932752	0	100	100	-0.0240456	1	false
xiao	3967	VSD.Seg_HG_0137.3548.mha	BRATS CHALLENGE High Grade Truth 0137	9/21/2012	0.175646	0.0962786	0.989106	0.185723	0	0	-0.0240456	2	false
xiao	3965	VSD.Seg_HG_0136.3544.mha	BRATS CHALLENGE High Grade Truth 0136	9/21/2012	0.160141	0.0870398	0.903024	0.956547	0	0	0.0645754	1	false
xiao	3965	VSD.Seg_HG_0136.3544.mha	BRATS CHALLENGE High Grade Truth 0136	9/21/2012	0.0720701	0.0373821	0.995359	0.0500601	0	0	0.0645754	2	false
xiao	3963	VSD.Seg_HG_0135.3540.mha	BRATS CHALLENGE High Grade Truth 0135	9/21/2012	0.602124	0.430742	0.999083	0.520902	0	189.404	0.0507601	1	false
xiao	3963	VSD.Seg_HG_0135.3540.mha	BRATS CHALLENGE High Grade Truth 0135	9/21/2012	0.0120335	0.00605318	0.999986	0.0060816	0	186.886	0.0507601	2	false
xiao	3961	VSD.Seg_HG_0134.3536.mha	BRATS CHALLENGE High Grade Truth 0134	9/21/2012	0.296028	0.173728	0.993211	0.549294	0	181.445	-0.0468863	1	false
xiao	3961	VSD.Seg_HG_0134.3536.mha	BRATS CHALLENGE High Grade Truth 0134	9/21/2012	0.163507	0.0890322	0.999757	0.0905197	0	180.356	-0.0468863	2	false
xiao	3959	VSD.Seg_HG_0133.3532.mha	BRATS CHALLENGE High Grade Truth 0133	9/21/2012	0.454369	0.29397	0.998914	0.334345	0	210.076	-0.0169644	1	false
xiao	3959	VSD.Seg_HG_0133.3532.mha	BRATS CHALLENGE High Grade Truth 0133	9/21/2012	0	0	0.999667	0	0	0	-0.0169644	2	false
Zikic	3957	VSD.Seg_BRATS_LG_116.3564.mha	BRATS CHALLENGE Low Grade Truth 0116	9/21/2012	0	0	0.999945	0	100	100	-0.342773	1	false
Zikic	3957	VSD.Seg_BRATS_LG_116.3564.mha	BRATS CHALLENGE Low Grade Truth 0116	9/21/2012	0	0	0.999807	0	0	0	-0.342773	2	false
xiao	3955	VSD.Seg_HG_0131.3528.mha	BRATS CHALLENGE High Grade Truth 0131	9/21/2012	0.653857	0.485726	0.999407	0.544459	0	0	0.117459	1	false
xiao	3955	VSD.Seg_HG_0131.3528.mha	BRATS CHALLENGE High Grade Truth 0131	9/21/2012	0.0719537	0.0373195	0.999994	0.0373767	0	0	0.117459	2	false
xiao	3953	VSD.Seg_HG_0130.3524.mha	BRATS CHALLENGE High Grade Truth 0130	9/21/2012	0.799054	0.665354	0.998635	0.736207	0	143.226	0.628275	1	false
xiao	3953	VSD.Seg_HG_0130.3524.mha	BRATS CHALLENGE High Grade Truth 0130	9/21/2012	0.813463	0.685577	0.999507	0.827105	0	0	0.628275	2	false
xiao	3951	VSD.Seg_HG_0120.3520.mha	BRATS CHALLENGE High Grade Truth 0120	9/21/2012	0.638147	0.468588	0.998808	0.830729	0	144.6	0.510435	1	false
xiao	3951	VSD.Seg_HG_0120.3520.mha	BRATS CHALLENGE High Grade Truth 0120	9/21/2012	0.918574	0.84941	0.999966	0.859381	0	145.202	0.510435	2	false
Zikic	3949	VSD.Seg_BRATS_LG_116.3564.mha	BRATS CHALLENGE Low Grade Truth 0116	9/21/2012	0	0	0.999764	0	100	100	-0.161658	1	false
Zikic	3949	VSD.Seg_BRATS_LG_116.3564.mha	BRATS CHALLENGE Low Grade Truth 0116	9/21/2012	0	0	1	0	100	100	-0.161658	2	false
xiao	3947	VSD.Seg_HG_0119.3516.mha	BRATS CHALLENGE High Grade Truth 0119	9/21/2012	0.716855	0.55867	0.994679	0.744733	0	135.351	0.637962	1	false
xiao	3947	VSD.Seg_HG_0119.3516.mha	BRATS CHALLENGE High Grade Truth 0119	9/21/2012	0.814209	0.686637	0.995697	0.994992	0	140.173	0.637962	2	false
xiao	3945	VSD.Seg_HG_0117.3512.mha	BRATS CHALLENGE High Grade Truth 0117	9/21/2012	0.785484	0.646747	0.998379	0.918787	0	151.182	-0.0837207	1	false
xiao	3945	VSD.Seg_HG_0117.3512.mha	BRATS CHALLENGE High Grade Truth 0117	9/21/2012	0.00211342	0.00105783	0.999974	0.00112108	0	141.108	-0.0837207	2	false
Subbanna	3943	VSD.nagesh_segmentation_long.3508.mha	BRATS CHALLENGE High Grade Truth 0116	9/21/2012	0.107052	0.0565528	0.999762	0.0572633	0	0	-0.0703687	1	false
Subbanna	3943	VSD.nagesh_segmentation_long.3508.mha	BRATS CHALLENGE High Grade Truth 0116	9/21/2012	0.106659	0.0563335	0.98004	0.510791	0	0	-0.0703687	2	false
xiao	3941	VSD.Seg_HG_0116.3508.mha	BRATS CHALLENGE High Grade Truth 0116	9/21/2012	0.823014	0.699256	0.997569	0.789096	0	0	0.655039	1	false
xiao	3941	VSD.Seg_HG_0116.3508.mha	BRATS CHALLENGE High Grade Truth 0116	9/21/2012	0.662149	0.494935	0.997984	0.898281	0	98.9037	0.655039	2	false
Zikic	3939	VSD.Seg_BRATS_LG_116.3564.mha	BRATS CHALLENGE Low Grade Truth 0116	9/21/2012	0	0	0.960038	0	100	100	-0.028612	1	false
Zikic	3939	VSD.Seg_BRATS_LG_116.3564.mha	BRATS CHALLENGE Low Grade Truth 0116	9/21/2012	0	0	0.999816	0	0	0	-0.028612	2	false
Zikic	3937	VSD.Seg_BRATS_LG_116.3564.mha	BRATS CHALLENGE Low Grade Truth 0116	9/21/2012	0	0	1	0	100	100	0	1	false
Zikic	3937	VSD.Seg_BRATS_LG_116.3564.mha	BRATS CHALLENGE Low Grade Truth 0116	9/21/2012	0	0	1	0	100	100	0	2	false
Subbanna	3935	VSD.nagesh_segmentation.3564.mha	BRATS CHALLENGE Low Grade Truth 0116	9/21/2012	0	0	1	0	100	100	-0.0121665	1	false
Subbanna	3935	VSD.nagesh_segmentation.3564.mha	BRATS CHALLENGE Low Grade Truth 0116	9/21/2012	0.00383356	0.00192046	0.853175	0.241045	0	0	-0.0121665	2	false
Subbanna	3933	VSD.nagesh_segmentation.3560.mha	BRATS CHALLENGE Low Grade Truth 0109	9/21/2012	0	0	1	0	100	100	0	1	false
Subbanna	3933	VSD.nagesh_segmentation.3560.mha	BRATS CHALLENGE Low Grade Truth 0109	9/21/2012	0	0	1	0	100	100	0	2	false
Subbanna	3931	VSD.nagesh_segmentation.3556.mha	BRATS CHALLENGE Low Grade Truth 0105	9/21/2012	0	0	1	0	100	100	0	1	false
Subbanna	3931	VSD.nagesh_segmentation.3556.mha	BRATS CHALLENGE Low Grade Truth 0105	9/21/2012	0	0	1	0	100	100	0	2	false
Subbanna	3929	VSD.nagesh_segmentation.3552.mha	BRATS CHALLENGE Low Grade Truth 0103	9/21/2012	0	0	1	0	100	100	0	1	false
Subbanna	3929	VSD.nagesh_segmentation.3552.mha	BRATS CHALLENGE Low Grade Truth 0103	9/21/2012	0	0	1	0	100	100	0	2	false
Subbanna	3927	VSD.nagesh_segmentation.3548.mha	BRATS CHALLENGE High Grade Truth 0137	9/21/2012	0	0	1	0	100	100	0.0525258	1	false
Subbanna	3927	VSD.nagesh_segmentation.3548.mha	BRATS CHALLENGE High Grade Truth 0137	9/21/2012	0.175257	0.0960446	0.923459	0.722948	0	0	0.0525258	2	false
Subbanna	3925	VSD.nagesh_segmentation.3544.mha	BRATS CHALLENGE High Grade Truth 0136	9/21/2012	0	0	1	0	100	100	0.0160157	1	false
Subbanna	3925	VSD.nagesh_segmentation.3544.mha	BRATS CHALLENGE High Grade Truth 0136	9/21/2012	0.216892	0.121637	0.967201	0.41319	0	0	0.0160157	2	false
Subbanna	3923	VSD.nagesh_segmentation.3540.mha	BRATS CHALLENGE High Grade Truth 0135	9/21/2012	0	0	0.999902	0	0	219.767	-0.0108149	1	false
Subbanna	3923	VSD.nagesh_segmentation.3540.mha	BRATS CHALLENGE High Grade Truth 0135	9/21/2012	0.032869	0.0167091	0.956592	0.255235	105.73	111.767	-0.0108149	2	false
Subbanna	3921	VSD.nagesh_segmentation.3536.mha	BRATS CHALLENGE High Grade Truth 0134	9/21/2012	0	0	0.999994	0	0	223.511	0.132713	1	false
Subbanna	3921	VSD.nagesh_segmentation.3536.mha	BRATS CHALLENGE High Grade Truth 0134	9/21/2012	0.249902	0.142793	0.942612	0.706415	0	132.555	0.132713	2	false
Subbanna	3919	VSD.nagesh_segmentation.3532.mha	BRATS CHALLENGE High Grade Truth 0133	9/21/2012	0	0	1	0	100	100	-0.0289823	1	false
Subbanna	3919	VSD.nagesh_segmentation.3532.mha	BRATS CHALLENGE High Grade Truth 0133	9/21/2012	0.00589809	0.00295777	0.964892	0.0193355	0	0	-0.0289823	2	false
Subbanna	3917	VSD.nagesh_segmentation.3528.mha	BRATS CHALLENGE High Grade Truth 0131	9/21/2012	0	0	1	0	100	100	-0.0448451	1	false
Subbanna	3917	VSD.nagesh_segmentation.3528.mha	BRATS CHALLENGE High Grade Truth 0131	9/21/2012	0.0804089	0.0418886	0.97649	0.294684	0	0	-0.0448451	2	false
Subbanna	3915	VSD.nagesh_segmentation.3524.mha	BRATS CHALLENGE High Grade Truth 0130	9/21/2012	0	0	1	0	100	100	0.0171567	1	false
Subbanna	3915	VSD.nagesh_segmentation.3524.mha	BRATS CHALLENGE High Grade Truth 0130	9/21/2012	0.0571764	0.0294295	0.951381	0.629007	0	120.208	0.0171567	2	false
Subbanna	3913	VSD.nagesh_segmentation.3520.mha	BRATS CHALLENGE High Grade Truth 0120	9/21/2012	0	0	0.99976	0	74.343	94.7298	-0.00676145	1	false
Subbanna	3913	VSD.nagesh_segmentation.3520.mha	BRATS CHALLENGE High Grade Truth 0120	9/21/2012	0.0698318	0.0361791	0.950003	0.659759	79.3456	111.088	-0.00676145	2	false
Subbanna	3911	VSD.nagesh_segmentation.3516.mha	BRATS CHALLENGE High Grade Truth 0119	9/21/2012	0.527059	0.357828	0.994264	0.486291	0	138.303	0.256155	1	false
Subbanna	3911	VSD.nagesh_segmentation.3516.mha	BRATS CHALLENGE High Grade Truth 0119	9/21/2012	0.350897	0.212781	0.996727	0.28546	0	141.351	0.256155	2	false
Subbanna	3909	VSD.nagesh_segmentation.3512.mha	BRATS CHALLENGE High Grade Truth 0117	9/21/2012	0	0	0.99991	0	69.4429	96.0823	-0.0271767	1	false
Subbanna	3909	VSD.nagesh_segmentation.3512.mha	BRATS CHALLENGE High Grade Truth 0117	9/21/2012	0.0167917	0.00846693	0.955974	0.855381	78.6631	113.744	-0.0271767	2	false
Subbanna	3907	VSD.nagesh_segmentation.3508.mha	BRATS CHALLENGE High Grade Truth 0116	9/21/2012	0.127338	0.0679984	0.999634	0.0693126	0	0	-0.0891284	1	false
Subbanna	3907	VSD.nagesh_segmentation.3508.mha	BRATS CHALLENGE High Grade Truth 0116	9/21/2012	0.105214	0.0555284	0.982897	0.439382	0	0	-0.0891284	2	false
Subbanna	3905	VSD.nagesh_segmentation.3624.mha	BRATS CHALLENGE Sim Low Grade Truth 0155	9/21/2012	0.500304	0.333604	0.998713	0.399035	2.4687	17.3507	0.406527	1	true
Subbanna	3905	VSD.nagesh_segmentation.3624.mha	BRATS CHALLENGE Sim Low Grade Truth 0155	9/21/2012	0.635211	0.465428	0.994494	0.79847	3.93033	26.0553	0.406527	2	true
Subbanna	3903	VSD.nagesh_segmentation.3620.mha	BRATS CHALLENGE Sim Low Grade Truth 0154	9/21/2012	0.763262	0.617157	0.999581	0.641068	2.26373	11.3814	0.525052	1	true
Subbanna	3903	VSD.nagesh_segmentation.3620.mha	BRATS CHALLENGE Sim Low Grade Truth 0154	9/21/2012	0.491566	0.325878	0.995663	0.812953	6.41056	27.8701	0.525052	2	true
Subbanna	3901	VSD.nagesh_segmentation.3616.mha	BRATS CHALLENGE Sim Low Grade Truth 0153	9/21/2012	0.668983	0.502611	0.998943	0.657454	1.50789	7.64642	0.149114	1	true
Subbanna	3901	VSD.nagesh_segmentation.3616.mha	BRATS CHALLENGE Sim Low Grade Truth 0153	9/21/2012	0.389463	0.241822	0.997111	0.548714	5.18606	20.4508	0.149114	2	true
Subbanna	3899	VSD.nagesh_segmentation.3612.mha	BRATS CHALLENGE Sim Low Grade Truth 0152	9/21/2012	0.705548	0.545055	0.998712	0.744071	1.38343	8.24214	0.164805	1	true
Subbanna	3899	VSD.nagesh_segmentation.3612.mha	BRATS CHALLENGE Sim Low Grade Truth 0152	9/21/2012	0.350442	0.212446	0.99665	0.521148	5.6183	25.9518	0.164805	2	true
Subbanna	3897	VSD.nagesh_segmentation.3608.mha	BRATS CHALLENGE Sim Low Grade Truth 0151	9/21/2012	0.587774	0.416204	0.999167	0.674634	1.24945	6.85649	0.0277909	1	true
Subbanna	3897	VSD.nagesh_segmentation.3608.mha	BRATS CHALLENGE Sim Low Grade Truth 0151	9/21/2012	0.233207	0.131995	0.997126	0.411016	4.44618	15.7948	0.0277909	2	true
Zikic	3895	VSD.Seg_SimBRATS_LG_155.3624.mha	BRATS CHALLENGE Sim Low Grade Truth 0155	9/21/2012	0.7924	0.656177	0.998326	0.823574	0.831948	10.6118	0.791397	1	true
Zikic	3895	VSD.Seg_SimBRATS_LG_155.3624.mha	BRATS CHALLENGE Sim Low Grade Truth 0155	9/21/2012	0.910459	0.835636	0.999061	0.937648	1.16005	6.89099	0.791397	2	true
Zikic	3893	VSD.Seg_SimBRATS_LG_154.3620.mha	BRATS CHALLENGE Sim Low Grade Truth 0154	9/21/2012	0.901953	0.821415	0.998291	0.951076	0.793425	10.5457	0.842104	1	true
Zikic	3893	VSD.Seg_SimBRATS_LG_154.3620.mha	BRATS CHALLENGE Sim Low Grade Truth 0154	9/21/2012	0.932225	0.873054	0.999823	0.926318	0.604874	3.40621	0.842104	2	true
Zikic	3891	VSD.Seg_SimBRATS_LG_153.3616.mha	BRATS CHALLENGE Sim Low Grade Truth 0153	9/21/2012	0.771604	0.62814	0.998103	0.975492	1.15454	5.72736	0.490422	1	true
Zikic	3891	VSD.Seg_SimBRATS_LG_153.3616.mha	BRATS CHALLENGE Sim Low Grade Truth 0153	9/21/2012	0.846441	0.733765	0.999966	0.744795	1.36768	5.19195	0.490422	2	true
Zikic	3889	VSD.Seg_SimBRATS_LG_152.3612.mha	BRATS CHALLENGE Sim Low Grade Truth 0152	9/21/2012	0.659002	0.491427	0.996369	0.997242	2.07644	10.2515	0.295728	1	true
Zikic	3889	VSD.Seg_SimBRATS_LG_152.3612.mha	BRATS CHALLENGE Sim Low Grade Truth 0152	9/21/2012	0.736421	0.582805	0.999998	0.583382	2.35283	7.33349	0.295728	2	true
Zikic	3887	VSD.Seg_SimBRATS_LG_151.3608.mha	BRATS CHALLENGE Sim Low Grade Truth 0151	9/21/2012	0.620253	0.449542	0.998387	0.989874	1.49606	8.07033	0.347781	1	true
Zikic	3887	VSD.Seg_SimBRATS_LG_151.3608.mha	BRATS CHALLENGE Sim Low Grade Truth 0151	9/21/2012	0.786604	0.648266	0.999994	0.651205	1.5751	5.00027	0.347781	2	true
Zikic	3885	VSD.Seg_SimBRATS_HG_170.3604.mha	BRATS CHALLENGE Sim High Grade Truth 0170	9/21/2012	0.887384	0.797566	0.999348	0.820674	0.845487	6.6389	0.819166	1	true
Zikic	3885	VSD.Seg_SimBRATS_HG_170.3604.mha	BRATS CHALLENGE Sim High Grade Truth 0170	9/21/2012	0.876152	0.7796	0.998799	0.996317	1.09336	5.03384	0.819166	2	true
Zikic	3883	VSD.Seg_SimBRATS_HG_169.3600.mha	BRATS CHALLENGE Sim High Grade Truth 0169	9/21/2012	0.836771	0.719351	0.998876	0.79163	0.75544	13.0684	0.837741	1	true
Zikic	3883	VSD.Seg_SimBRATS_HG_169.3600.mha	BRATS CHALLENGE Sim High Grade Truth 0169	9/21/2012	0.929293	0.867925	0.998875	0.934665	2.21445	23.5871	0.837741	2	true
Zikic	3881	VSD.Seg_SimBRATS_HG_168.3596.mha	BRATS CHALLENGE Sim High Grade Truth 0168	9/21/2012	0.919847	0.851589	0.999511	0.869242	0.948228	13.018	0.85453	1	true
Zikic	3881	VSD.Seg_SimBRATS_HG_168.3596.mha	BRATS CHALLENGE Sim High Grade Truth 0168	9/21/2012	0.793802	0.658102	0.999323	0.993577	1.63089	18.5207	0.85453	2	true
Zikic	3879	VSD.Seg_SimBRATS_HG_167.3592.mha	BRATS CHALLENGE Sim High Grade Truth 0167	9/21/2012	0.690768	0.527613	0.999019	0.962359	0.945578	7.07526	0.601556	1	true
Zikic	3879	VSD.Seg_SimBRATS_HG_167.3592.mha	BRATS CHALLENGE Sim High Grade Truth 0167	9/21/2012	0.932627	0.87376	0.999843	0.911801	0.678498	3.12238	0.601556	2	true
Zikic	3877	VSD.Seg_SimBRATS_HG_166.3588.mha	BRATS CHALLENGE Sim High Grade Truth 0166	9/21/2012	0.925332	0.861041	0.99834	0.967916	0.672672	5.9348	0.867907	1	true
Zikic	3877	VSD.Seg_SimBRATS_HG_166.3588.mha	BRATS CHALLENGE Sim High Grade Truth 0166	9/21/2012	0.940513	0.887706	0.999834	0.962848	0.493399	6.76297	0.867907	2	true
Zikic	3875	VSD.Seg_SimBRATS_HG_160.3584.mha	BRATS CHALLENGE Sim High Grade Truth 0160	9/21/2012	0.903144	0.823393	0.999241	0.85013	0.85689	9.79164	0.842705	1	true
Zikic	3875	VSD.Seg_SimBRATS_HG_160.3584.mha	BRATS CHALLENGE Sim High Grade Truth 0160	9/21/2012	0.851774	0.741818	0.99857	0.995484	1.31759	15.3209	0.842705	2	true
Zikic	3873	VSD.Seg_SimBRATS_HG_159.3580.mha	BRATS CHALLENGE Sim High Grade Truth 0159	9/21/2012	0.81516	0.687992	0.998457	0.831603	0.857995	4.98108	0.813138	1	true
Zikic	3873	VSD.Seg_SimBRATS_HG_159.3580.mha	BRATS CHALLENGE Sim High Grade Truth 0159	9/21/2012	0.927602	0.864979	0.999035	0.948892	0.983004	5.75569	0.813138	2	true
Zikic	3871	VSD.Seg_SimBRATS_HG_158.3576.mha	BRATS CHALLENGE Sim High Grade Truth 0158	9/21/2012	0.785351	0.646566	0.999955	0.647396	3.32456	14.4707	0.657148	1	true
Zikic	3871	VSD.Seg_SimBRATS_HG_158.3576.mha	BRATS CHALLENGE Sim High Grade Truth 0158	9/21/2012	0.637328	0.467705	0.997988	0.998619	4.01194	19.678	0.657148	2	true
Zikic	3869	VSD.Seg_SimBRATS_HG_157.3572.mha	BRATS CHALLENGE Sim High Grade Truth 0157	9/21/2012	0.822755	0.698881	0.999404	0.890976	0.517136	4.04521	0.740879	1	true
Zikic	3869	VSD.Seg_SimBRATS_HG_157.3572.mha	BRATS CHALLENGE Sim High Grade Truth 0157	9/21/2012	0.956483	0.916595	0.999808	0.961044	0.444775	5.63724	0.740879	2	true
Zikic	3867	VSD.Seg_SimBRATS_HG_156.3568.mha	BRATS CHALLENGE Sim High Grade Truth 0156	9/21/2012	0.916222	0.845397	0.999032	0.881823	0.803276	9.30129	0.852383	1	true
Zikic	3867	VSD.Seg_SimBRATS_HG_156.3568.mha	BRATS CHALLENGE Sim High Grade Truth 0156	9/21/2012	0.843171	0.728864	0.999183	0.999501	1.48583	17.5252	0.852383	2	true
Zikic	3865	VSD.Seg_BRATS_LG_116.3564.mha	BRATS CHALLENGE Low Grade Truth 0116	9/21/2012	0	0	1	0	100	100	0	1	false
Zikic	3865	VSD.Seg_BRATS_LG_116.3564.mha	BRATS CHALLENGE Low Grade Truth 0116	9/21/2012	0	0	1	0	100	100	0	2	false
Zikic	3863	VSD.Seg_BRATS_LG_109.3560.mha	BRATS CHALLENGE Low Grade Truth 0109	9/21/2012	0.538011	0.367999	0.99575	0.710623	0	0	0.530735	1	false
Zikic	3863	VSD.Seg_BRATS_LG_109.3560.mha	BRATS CHALLENGE Low Grade Truth 0109	9/21/2012	0.807781	0.677544	0.999698	0.692561	0	0	0.530735	2	false
Zikic	3861	VSD.Seg_BRATS_LG_105.3556.mha	BRATS CHALLENGE Low Grade Truth 0105	9/21/2012	0.652963	0.48474	0.999701	0.700246	0	136.434	-0.019672	1	false
Zikic	3861	VSD.Seg_BRATS_LG_105.3556.mha	BRATS CHALLENGE Low Grade Truth 0105	9/21/2012	0.103206	0.0544108	0.999902	0.0671968	85.8196	94.3592	-0.019672	2	false
Zikic	3859	VSD.Seg_BRATS_LG_103.3552.mha	BRATS CHALLENGE Low Grade Truth 0103	9/21/2012	0.105149	0.0554922	0.999914	0.0609431	0	129.567	-0.0353352	1	false
Zikic	3859	VSD.Seg_BRATS_LG_103.3552.mha	BRATS CHALLENGE Low Grade Truth 0103	9/21/2012	0.444444	0.285714	0.999949	0.321792	0	138.248	-0.0353352	2	false
Zikic	3857	VSD.Seg_BRATS_HG_137.3548.mha	BRATS CHALLENGE High Grade Truth 0137	9/21/2012	0	0	0.994832	0	100	100	-0.0128093	1	false
Zikic	3857	VSD.Seg_BRATS_HG_137.3548.mha	BRATS CHALLENGE High Grade Truth 0137	9/21/2012	0.32764	0.195914	0.999956	0.196647	0	0	-0.0128093	2	false
Zikic	3855	VSD.Seg_BRATS_HG_136.3544.mha	BRATS CHALLENGE High Grade Truth 0136	9/21/2012	0.596646	0.425157	0.991119	0.814118	0	0	0.0875726	1	false
Zikic	3855	VSD.Seg_BRATS_HG_136.3544.mha	BRATS CHALLENGE High Grade Truth 0136	9/21/2012	0.191225	0.105721	0.999979	0.105883	0	0	0.0875726	2	false
Zikic	3853	VSD.Seg_BRATS_HG_135.3540.mha	BRATS CHALLENGE High Grade Truth 0135	9/21/2012	0.663024	0.495914	0.997513	0.777394	0	177.975	0.222779	1	false
Zikic	3853	VSD.Seg_BRATS_HG_135.3540.mha	BRATS CHALLENGE High Grade Truth 0135	9/21/2012	0.615196	0.444248	0.999995	0.445035	0	165.245	0.222779	2	false
Subbanna	3851	VSD.nagesh_segmentation.3604.mha	BRATS CHALLENGE Sim High Grade Truth 0170	9/21/2012	0.653587	0.485429	0.999839	0.48891	2.86252	14.4992	0.408273	1	true
Subbanna	3851	VSD.nagesh_segmentation.3604.mha	BRATS CHALLENGE Sim High Grade Truth 0170	9/21/2012	0.333008	0.199766	0.986388	0.828919	6.78055	34.0877	0.408273	2	true
Zikic	3849	VSD.Seg_BRATS_HG_134.3536.mha	BRATS CHALLENGE High Grade Truth 0134	9/21/2012	0.33477	0.201036	0.995929	0.461665	0	172.069	0.0513975	1	false
Zikic	3849	VSD.Seg_BRATS_HG_134.3536.mha	BRATS CHALLENGE High Grade Truth 0134	9/21/2012	0.376835	0.23216	0.999766	0.235903	0	171.052	0.0513975	2	false
Subbanna	3847	VSD.nagesh_segmentation.3600.mha	BRATS CHALLENGE Sim High Grade Truth 0169	9/21/2012	0.547179	0.376632	0.996748	0.486136	1.94798	14.232	0.451997	1	true
Subbanna	3847	VSD.nagesh_segmentation.3600.mha	BRATS CHALLENGE Sim High Grade Truth 0169	9/21/2012	0.552545	0.381735	0.989909	0.644949	5.05519	24.1539	0.451997	2	true
Zikic	3845	VSD.Seg_BRATS_HG_133.3532.mha	BRATS CHALLENGE High Grade Truth 0133	9/21/2012	0.632635	0.462668	0.99942	0.496608	0	175.602	0.100092	1	false
Zikic	3845	VSD.Seg_BRATS_HG_133.3532.mha	BRATS CHALLENGE High Grade Truth 0133	9/21/2012	0	0	0.999997	0	0	0	0.100092	2	false
Subbanna	3843	VSD.nagesh_segmentation.3596.mha	BRATS CHALLENGE Sim High Grade Truth 0168	9/21/2012	0.806185	0.675301	0.999966	0.676278	3.43595	18.2007	0.544564	1	true
Subbanna	3843	VSD.nagesh_segmentation.3596.mha	BRATS CHALLENGE Sim High Grade Truth 0168	9/21/2012	0.208621	0.116459	0.991859	0.830652	15.5438	54.7286	0.544564	2	true
Subbanna	3841	VSD.nagesh_segmentation.3592.mha	BRATS CHALLENGE Sim High Grade Truth 0167	9/21/2012	0.584621	0.413049	0.999396	0.622457	0.84113	7.94136	0.0702155	1	true
Subbanna	3841	VSD.nagesh_segmentation.3592.mha	BRATS CHALLENGE Sim High Grade Truth 0167	9/21/2012	0.595039	0.423527	0.997685	0.694887	3.11056	16.6213	0.0702155	2	true
Zikic	3839	VSD.Seg_BRATS_HG_131.3528.mha	BRATS CHALLENGE High Grade Truth 0131	9/21/2012	0.715648	0.557205	0.997953	0.789807	0	125.172	0.250658	1	false
Zikic	3839	VSD.Seg_BRATS_HG_131.3528.mha	BRATS CHALLENGE High Grade Truth 0131	9/21/2012	0.534436	0.364662	0.999867	0.377075	0	0	0.250658	2	false
Subbanna	3837	VSD.nagesh_segmentation.3588.mha	BRATS CHALLENGE Sim High Grade Truth 0166	9/21/2012	0.733426	0.579063	0.999822	0.586754	3.21341	15.3064	0.419332	1	true
Subbanna	3837	VSD.nagesh_segmentation.3588.mha	BRATS CHALLENGE Sim High Grade Truth 0166	9/21/2012	0.267091	0.154129	0.99295	0.70856	10.7224	46.2002	0.419332	2	true
Zikic	3835	VSD.Seg_BRATS_HG_130.3524.mha	BRATS CHALLENGE High Grade Truth 0130	9/21/2012	0.744832	0.593412	0.998386	0.668143	0	140.045	0.535039	1	false
Zikic	3835	VSD.Seg_BRATS_HG_130.3524.mha	BRATS CHALLENGE High Grade Truth 0130	9/21/2012	0.602563	0.431191	0.999774	0.472049	0	0	0.535039	2	false
Subbanna	3833	VSD.nagesh_segmentation.3584.mha	BRATS CHALLENGE Sim High Grade Truth 0160	9/21/2012	0.705421	0.544904	0.999751	0.550718	3.11143	13.5441	0.441325	1	true
Subbanna	3833	VSD.nagesh_segmentation.3584.mha	BRATS CHALLENGE Sim High Grade Truth 0160	9/21/2012	0.310951	0.184098	0.986052	0.798335	7.74111	36.6231	0.441325	2	true
Zikic	3831	VSD.Seg_BRATS_HG_120.3520.mha	BRATS CHALLENGE High Grade Truth 0120	9/21/2012	0.407944	0.256237	0.996689	0.806288	0	141.646	0.325278	1	false
Zikic	3831	VSD.Seg_BRATS_HG_120.3520.mha	BRATS CHALLENGE High Grade Truth 0120	9/21/2012	0.919833	0.851566	0.999719	0.934106	0	142.096	0.325278	2	false
Subbanna	3829	VSD.nagesh_segmentation.3580.mha	BRATS CHALLENGE Sim High Grade Truth 0159	9/21/2012	0.667115	0.500505	0.997219	0.688752	1.58097	21.4692	0.370906	1	true
Subbanna	3829	VSD.nagesh_segmentation.3580.mha	BRATS CHALLENGE Sim High Grade Truth 0159	9/21/2012	0.483443	0.318776	0.993945	0.512882	6.22947	24.226	0.370906	2	true
Zikic	3827	VSD.Seg_BRATS_HG_119.3516.mha	BRATS CHALLENGE High Grade Truth 0119	9/21/2012	0.820449	0.69556	0.99699	0.826597	0	135.834	0.771182	1	false
Zikic	3827	VSD.Seg_BRATS_HG_119.3516.mha	BRATS CHALLENGE High Grade Truth 0119	9/21/2012	0.907532	0.830718	0.998255	0.981985	0	138.394	0.771182	2	false
Subbanna	3825	VSD.nagesh_segmentation.3576.mha	BRATS CHALLENGE Sim High Grade Truth 0158	9/21/2012	0.790032	0.652936	0.999907	0.654655	4.57233	22.1388	0.574085	1	true
Subbanna	3825	VSD.nagesh_segmentation.3576.mha	BRATS CHALLENGE Sim High Grade Truth 0158	9/21/2012	0.210109	0.117387	0.990101	0.772866	17.6135	64.161	0.574085	2	true
Zikic	3823	VSD.Seg_BRATS_HG_117.3512.mha	BRATS CHALLENGE High Grade Truth 0117	9/21/2012	0.793854	0.658175	0.998936	0.83993	0	150.815	-0.134009	1	false
Zikic	3823	VSD.Seg_BRATS_HG_117.3512.mha	BRATS CHALLENGE High Grade Truth 0117	9/21/2012	0.00572246	0.00286944	0.999982	0.00298954	0	144.716	-0.134009	2	false
Subbanna	3821	VSD.nagesh_segmentation.3572.mha	BRATS CHALLENGE Sim High Grade Truth 0157	9/21/2012	0.675978	0.510549	0.999758	0.567643	1.71029	19.0195	0.309976	1	true
Subbanna	3821	VSD.nagesh_segmentation.3572.mha	BRATS CHALLENGE Sim High Grade Truth 0157	9/21/2012	0.730716	0.575691	0.998731	0.759883	2.62219	16.3123	0.309976	2	true
Zikic	3819	VSD.Seg_BRATS_HG_116.3508.mha	BRATS CHALLENGE High Grade Truth 0116	9/21/2012	0.862929	0.758905	0.996625	0.894283	0	0	0.75051	1	false
Zikic	3819	VSD.Seg_BRATS_HG_116.3508.mha	BRATS CHALLENGE High Grade Truth 0116	9/21/2012	0.753051	0.603915	0.999948	0.616507	0	138.81	0.75051	2	false
Subbanna	3817	VSD.nagesh_segmentation.3568.mha	BRATS CHALLENGE Sim High Grade Truth 0156	9/21/2012	0.790259	0.653247	0.99979	0.659363	2.77953	15.8847	0.535893	1	true
Subbanna	3817	VSD.nagesh_segmentation.3568.mha	BRATS CHALLENGE Sim High Grade Truth 0156	9/21/2012	0.286734	0.167361	0.991981	0.777343	10.8981	45.5757	0.535893	2	true
Shin	3815	VSD.Seg_SIMLG_0155.3624.mha	BRATS CHALLENGE Sim Low Grade Truth 0155	9/21/2012	0.444948	0.28613	0.98861	0.78281	2.14848	14.0015	0.237035	1	true
Shin	3815	VSD.Seg_SIMLG_0155.3624.mha	BRATS CHALLENGE Sim Low Grade Truth 0155	9/21/2012	0.117454	0.062391	0.998733	0.0726634	10.362	43.3368	0.237035	2	true
Shin	3813	VSD.Seg_SIMLG_0154.3620.mha	BRATS CHALLENGE Sim Low Grade Truth 0154	9/21/2012	0	0	0.99996	0	15.54	60.2219	0.0295485	1	true
Shin	3813	VSD.Seg_SIMLG_0154.3620.mha	BRATS CHALLENGE Sim Low Grade Truth 0154	9/21/2012	0.0616885	0.0318259	0.911721	1	38.3518	121.136	0.0295485	2	true
Shin	3811	VSD.Seg_SIMLG_0153.3616.mha	BRATS CHALLENGE Sim Low Grade Truth 0153	9/21/2012	0.617322	0.446468	0.996335	0.923418	1.7464	12.1983	-0.0499957	1	true
Shin	3811	VSD.Seg_SIMLG_0153.3616.mha	BRATS CHALLENGE Sim Low Grade Truth 0153	9/21/2012	0	0	1	0	100	100	-0.0499957	2	true
Shin	3809	VSD.Seg_SIMLG_0152.3612.mha	BRATS CHALLENGE Sim Low Grade Truth 0152	9/21/2012	0.00333786	0.00167172	0.999733	0.00179843	8.75158	30.4497	0.0386132	1	true
Shin	3809	VSD.Seg_SIMLG_0152.3612.mha	BRATS CHALLENGE Sim Low Grade Truth 0152	9/21/2012	0.149552	0.0808195	0.976096	0.918817	21.3695	71.8043	0.0386132	2	true
Shin	3807	VSD.Seg_SIMLG_0151.3608.mha	BRATS CHALLENGE Sim Low Grade Truth 0151	9/21/2012	0	0	1	0	100	100	0.0146175	1	true
Shin	3807	VSD.Seg_SIMLG_0151.3608.mha	BRATS CHALLENGE Sim Low Grade Truth 0151	9/21/2012	0.0336844	0.0171307	0.922002	1	36.4481	113.012	0.0146175	2	true
Shin	3805	VSD.Seg_SIMHG_0170.3604.mha	BRATS CHALLENGE Sim High Grade Truth 0170	9/21/2012	0.83477	0.716399	0.993877	0.911267	1.27241	15.9527	0.705996	1	true
Shin	3805	VSD.Seg_SIMHG_0170.3604.mha	BRATS CHALLENGE Sim High Grade Truth 0170	9/21/2012	0	0	1	0	100	100	0.705996	2	true
Shin	3803	VSD.Seg_SIMHG_0169.3600.mha	BRATS CHALLENGE Sim High Grade Truth 0169	9/21/2012	0.215912	0.121021	0.995294	0.171946	4.54056	28.1113	0.3752	1	true
Shin	3803	VSD.Seg_SIMHG_0169.3600.mha	BRATS CHALLENGE Sim High Grade Truth 0169	9/21/2012	0.580238	0.408687	0.990556	0.6724	5.27101	12.8117	0.3752	2	true
Shin	3801	VSD.Seg_SIMHG_0168.3596.mha	BRATS CHALLENGE Sim High Grade Truth 0168	9/21/2012	0.340165	0.204939	0.996725	0.233365	1.49957	13.1819	0.174154	1	true
Shin	3801	VSD.Seg_SIMHG_0168.3596.mha	BRATS CHALLENGE Sim High Grade Truth 0168	9/21/2012	0.0685469	0.0354898	0.982913	0.492337	12.5216	41.9111	0.174154	2	true
Shin	3799	VSD.Seg_SIMHG_0167.3592.mha	BRATS CHALLENGE Sim High Grade Truth 0167	9/21/2012	0.00235425	0.00117851	0.99983	0.00134685	6.148	33.2746	0.0193513	1	true
Shin	3799	VSD.Seg_SIMHG_0167.3592.mha	BRATS CHALLENGE Sim High Grade Truth 0167	9/21/2012	0.705559	0.545068	0.996985	1	4.14053	11.2951	0.0193513	2	true
Shin	3797	VSD.Seg_SIMHG_0166.3588.mha	BRATS CHALLENGE Sim High Grade Truth 0166	9/21/2012	0	0	0.999894	0	8.4623	38.4675	0.030439	1	true
Shin	3797	VSD.Seg_SIMHG_0166.3588.mha	BRATS CHALLENGE Sim High Grade Truth 0166	9/21/2012	0.084108	0.0439002	0.957317	1	32.5828	105.487	0.030439	2	true
Shin	3795	VSD.Seg_SIMHG_0160.3584.mha	BRATS CHALLENGE Sim High Grade Truth 0160	9/21/2012	0.440976	0.282854	0.997372	0.314666	1.84237	13.0492	0.306682	1	true
Shin	3795	VSD.Seg_SIMHG_0160.3584.mha	BRATS CHALLENGE Sim High Grade Truth 0160	9/21/2012	0.214407	0.120076	0.985888	0.525393	7.98479	25.613	0.306682	2	true
Shin	3793	VSD.Seg_SIMHG_0159.3580.mha	BRATS CHALLENGE Sim High Grade Truth 0159	9/21/2012	0.000141317	7.06635E-005	0.99898	0.000080408	11.9272	28.528	0.322867	1	true
Shin	3793	VSD.Seg_SIMHG_0159.3580.mha	BRATS CHALLENGE Sim High Grade Truth 0159	9/21/2012	0.527784	0.358496	0.984894	0.903118	11.8149	74.0093	0.322867	2	true
Shin	3791	VSD.Seg_SIMHG_0158.3576.mha	BRATS CHALLENGE Sim High Grade Truth 0158	9/21/2012	0.0016	0.000800639	0.999824	0.000804641	7.19042	43.409	0.0157608	1	true
Shin	3791	VSD.Seg_SIMHG_0158.3576.mha	BRATS CHALLENGE Sim High Grade Truth 0158	9/21/2012	0.0494409	0.025347	0.932817	0.985899	33.2417	103.956	0.0157608	2	true
Shin	3789	VSD.Seg_SIMHG_0157.3572.mha	BRATS CHALLENGE Sim High Grade Truth 0157	9/21/2012	0.508047	0.340525	0.999466	0.424369	1.28256	14.8759	0.129155	1	true
Shin	3789	VSD.Seg_SIMHG_0157.3572.mha	BRATS CHALLENGE Sim High Grade Truth 0157	9/21/2012	0.613398	0.442375	0.998746	0.582233	4.67513	13.842	0.129155	2	true
Shin	3787	VSD.Seg_SIMHG_0156.3568.mha	BRATS CHALLENGE Sim High Grade Truth 0156	9/21/2012	0.777623	0.636157	0.994994	0.777912	1.3693	14.6244	0.602414	1	true
Shin	3787	VSD.Seg_SIMHG_0156.3568.mha	BRATS CHALLENGE Sim High Grade Truth 0156	9/21/2012	0	0	0.995904	0	13.836	32.5162	0.602414	2	true
Shin	3785	VSD.Seg_LG_0116.3564.mha	BRATS CHALLENGE Low Grade Truth 0116	9/21/2012	0	0	0.999091	0	100	100	-0.0599769	1	false
Shin	3785	VSD.Seg_LG_0116.3564.mha	BRATS CHALLENGE Low Grade Truth 0116	9/21/2012	0.233066	0.131904	0.994688	0.726085	18.9485	77.476	-0.0599769	2	false
Shin	3783	VSD.Seg_LG_0109.3560.mha	BRATS CHALLENGE Low Grade Truth 0109	9/21/2012	0.0697844	0.0361537	0.993305	0.0891765	11.1885	60.4143	0.400217	1	false
Shin	3783	VSD.Seg_LG_0109.3560.mha	BRATS CHALLENGE Low Grade Truth 0109	9/21/2012	0.67938	0.51444	0.988421	0.951927	5.98943	20.101	0.400217	2	false
Shin	3781	VSD.Seg_LG_0105.3556.mha	BRATS CHALLENGE Low Grade Truth 0105	9/21/2012	0.116407	0.0618006	0.999681	0.091133	15.9229	59.7597	-0.0100506	1	false
Shin	3781	VSD.Seg_LG_0105.3556.mha	BRATS CHALLENGE Low Grade Truth 0105	9/21/2012	0.0174198	0.00878642	0.971069	0.619483	18.4701	74.8271	-0.0100506	2	false
Shin	3779	VSD.Seg_LG_0103.3552.mha	BRATS CHALLENGE Low Grade Truth 0103	9/21/2012	0.0586144	0.030192	0.9786	0.764531	17.9419	64.7467	-0.0195995	1	false
Shin	3779	VSD.Seg_LG_0103.3552.mha	BRATS CHALLENGE Low Grade Truth 0103	9/21/2012	0	0	0.996683	0	42.4489	61.6162	-0.0195995	2	false
Shin	3777	VSD.Seg_HG_0137.3548.mha	BRATS CHALLENGE High Grade Truth 0137	9/21/2012	0.0577366	0.0297265	1	0.0297265	11.9507	30.2969	-0.00702475	2	false
Shin	3777	VSD.Seg_HG_0137.3548.mha	BRATS CHALLENGE High Grade Truth 0137	9/21/2012	0	0	0.927176	0	100	100	-0.00702475	1	false
Shin	3775	VSD.Seg_HG_0136.3544.mha	BRATS CHALLENGE High Grade Truth 0136	9/21/2012	0.0802198	0.0417859	0.995385	0.061652	20.9807	84.7637	0.0883785	1	false
Shin	3775	VSD.Seg_HG_0136.3544.mha	BRATS CHALLENGE High Grade Truth 0136	9/21/2012	0.235255	0.133308	0.924583	0.86802	21.3317	81.6526	0.0883785	2	false
Shin	3773	VSD.Seg_HG_0135.3540.mha	BRATS CHALLENGE High Grade Truth 0135	9/21/2012	0	0	0.986287	0	36.091	77.0707	0.0373338	1	false
Shin	3773	VSD.Seg_HG_0135.3540.mha	BRATS CHALLENGE High Grade Truth 0135	9/21/2012	0.113552	0.0601938	0.952635	0.997806	21.7574	73.9046	0.0373338	2	false
Shin	3771	VSD.Seg_HG_0134.3536.mha	BRATS CHALLENGE High Grade Truth 0134	9/21/2012	0.0279747	0.0141858	0.98686	0.0735398	19.8754	70.7507	-0.111479	1	false
Shin	3771	VSD.Seg_HG_0134.3536.mha	BRATS CHALLENGE High Grade Truth 0134	9/21/2012	0	0	0.999636	0	34.9663	74.2161	-0.111479	2	false
Shin	3769	VSD.Seg_HG_0133.3532.mha	BRATS CHALLENGE High Grade Truth 0133	9/21/2012	0.00145215	0.0007266	0.997222	0.00098188	32.0592	65.8239	-0.268926	1	false
Shin	3769	VSD.Seg_HG_0133.3532.mha	BRATS CHALLENGE High Grade Truth 0133	9/21/2012	0	0	1	0	100	100	-0.268926	2	false
Shin	3767	VSD.Seg_HG_0131.3528.mha	BRATS CHALLENGE High Grade Truth 0131	9/21/2012	0.00795637	0.00399407	0.990576	0.0116707	22.1178	66.1999	-0.168219	1	false
Shin	3767	VSD.Seg_HG_0131.3528.mha	BRATS CHALLENGE High Grade Truth 0131	9/21/2012	0.266165	0.153512	0.989212	0.578602	20.3605	85.7302	-0.168219	2	false
Shin	3765	VSD.Seg_HG_0130.3524.mha	BRATS CHALLENGE High Grade Truth 0130	9/21/2012	0.00140343	0.00070221	0.993301	0.00106931	26.4773	72.6346	-0.164498	1	false
Shin	3765	VSD.Seg_HG_0130.3524.mha	BRATS CHALLENGE High Grade Truth 0130	9/21/2012	0.180354	0.0991147	0.979724	0.941256	25.1948	100.052	-0.164498	2	false
Shin	3763	VSD.Seg_HG_0120.3520.mha	BRATS CHALLENGE High Grade Truth 0120	9/21/2012	0.00220949	0.00110597	0.999404	0.0015336	43.7391	120.744	-0.00845958	1	false
Shin	3763	VSD.Seg_HG_0120.3520.mha	BRATS CHALLENGE High Grade Truth 0120	9/21/2012	0.245454	0.139896	0.982379	0.989741	24.2203	110.169	-0.00845958	2	false
Shin	3761	VSD.Seg_HG_0119.3516.mha	BRATS CHALLENGE High Grade Truth 0119	9/21/2012	0.0602179	0.0310436	0.999582	0.0318562	9.09812	54.6158	0.239799	1	false
Shin	3761	VSD.Seg_HG_0119.3516.mha	BRATS CHALLENGE High Grade Truth 0119	9/21/2012	0.432693	0.276074	0.974875	1	13.0123	73.6742	0.239799	2	false
Shin	3759	VSD.Seg_HG_0117.3512.mha	BRATS CHALLENGE High Grade Truth 0117	9/21/2012	0.192547	0.106529	0.999291	0.126146	15.4623	101.556	-0.314374	1	false
Shin	3759	VSD.Seg_HG_0117.3512.mha	BRATS CHALLENGE High Grade Truth 0117	9/21/2012	0.00615661	0.00308781	0.995327	0.0358744	30.1414	109.953	-0.314374	2	false
Shin	3757	VSD.Seg_HG_0116.3508.mha	BRATS CHALLENGE High Grade Truth 0116	9/21/2012	0.0479727	0.0245758	0.999481	0.0252497	10.7956	76.1661	0.0131308	1	false
Shin	3757	VSD.Seg_HG_0116.3508.mha	BRATS CHALLENGE High Grade Truth 0116	9/21/2012	0.0457027	0.0233858	0.916311	0.814415	29.2375	96.6793	0.0131308	2	false
Bauer	3755	VSD.Brain.Seg-SimHG0170.O.MR_Flair.3604.mha	BRATS CHALLENGE Sim High Grade Truth 0170	9/21/2012	0.847454	0.735288	0.999634	0.747235	1.21774	8.70072	0.736805	1	true
Bauer	3755	VSD.Brain.Seg-SimHG0170.O.MR_Flair.3604.mha	BRATS CHALLENGE Sim High Grade Truth 0170	9/21/2012	0.811002	0.682089	0.999365	0.782373	1.28457	10.0429	0.736805	2	true
Bauer	3753	VSD.Brain.Seg-SimHG0169.O.MR_Flair.3600.mha	BRATS CHALLENGE Sim High Grade Truth 0169	9/21/2012	0.761751	0.615185	0.997446	0.755655	1.30521	13.8222	0.696701	1	true
Bauer	3753	VSD.Brain.Seg-SimHG0169.O.MR_Flair.3600.mha	BRATS CHALLENGE Sim High Grade Truth 0169	9/21/2012	0.830384	0.709964	0.999968	0.711511	3.22085	20.1771	0.696701	2	true
Bauer	3751	VSD.Brain.Seg-SimHG0168.O.MR_Flair.3596.mha	BRATS CHALLENGE Sim High Grade Truth 0168	9/21/2012	0.881768	0.788538	0.99993	0.790872	1.71469	16.0611	0.783337	1	true
Bauer	3751	VSD.Brain.Seg-SimHG0168.O.MR_Flair.3596.mha	BRATS CHALLENGE Sim High Grade Truth 0168	9/21/2012	0.745404	0.594138	0.999357	0.881781	2.03008	40.0449	0.783337	2	true
Bauer	3749	VSD.Brain.Seg-SimHG0167.O.MR_Flair.3592.mha	BRATS CHALLENGE Sim High Grade Truth 0167	9/21/2012	0.531583	0.362011	0.998198	0.909761	1.61932	9.51943	0.487233	1	true
Bauer	3749	VSD.Brain.Seg-SimHG0167.O.MR_Flair.3592.mha	BRATS CHALLENGE Sim High Grade Truth 0167	9/21/2012	0.949913	0.904603	0.999775	0.960936	0.477594	3.76827	0.487233	2	true
Bauer	3747	VSD.Brain.Seg-SimHG0166.O.MR_Flair.3588.mha	BRATS CHALLENGE Sim High Grade Truth 0166	9/21/2012	0.915286	0.843804	0.99834	0.94854	0.868348	8.3431	0.850683	1	true
Bauer	3747	VSD.Brain.Seg-SimHG0166.O.MR_Flair.3588.mha	BRATS CHALLENGE Sim High Grade Truth 0166	9/21/2012	0.900247	0.81859	0.99963	0.973192	0.793972	22.897	0.850683	2	true
Bauer	3745	VSD.Brain.Seg-SimHG0160.O.MR_Flair.3584.mha	BRATS CHALLENGE Sim High Grade Truth 0160	9/21/2012	0.831726	0.711927	0.999764	0.719113	1.60407	11.7475	0.704632	1	true
Bauer	3745	VSD.Brain.Seg-SimHG0160.O.MR_Flair.3584.mha	BRATS CHALLENGE Sim High Grade Truth 0160	9/21/2012	0.718139	0.560231	0.998548	0.754799	1.7429	9.60492	0.704632	2	true
Bauer	3743	VSD.Brain.Seg-SimHG0159.O.MR_Flair.3580.mha	BRATS CHALLENGE Sim High Grade Truth 0159	9/21/2012	0.879791	0.785382	0.998853	0.907209	0.584995	14.3538	0.858814	1	true
Bauer	3743	VSD.Brain.Seg-SimHG0159.O.MR_Flair.3580.mha	BRATS CHALLENGE Sim High Grade Truth 0159	9/21/2012	0.947326	0.899923	0.999399	0.954277	0.639958	4.48426	0.858814	2	true
Bauer	3741	VSD.Brain.Seg-SimHG0158.O.MR_Flair.3576.mha	BRATS CHALLENGE Sim High Grade Truth 0158	9/21/2012	0.594669	0.423152	0.999993	0.423234	6.35286	22.2029	0.397757	1	true
Bauer	3741	VSD.Brain.Seg-SimHG0158.O.MR_Flair.3576.mha	BRATS CHALLENGE Sim High Grade Truth 0158	9/21/2012	0.148683	0.0803118	0.995575	0.280774	11.8837	51.4042	0.397757	2	true
Bauer	3739	VSD.Brain.Seg-SimHG0157.O.MR_Flair.3572.mha	BRATS CHALLENGE Sim High Grade Truth 0157	9/21/2012	0.722773	0.565892	0.99877	0.886962	0.889548	6.25389	0.619104	1	true
Bauer	3739	VSD.Brain.Seg-SimHG0157.O.MR_Flair.3572.mha	BRATS CHALLENGE Sim High Grade Truth 0157	9/21/2012	0.948644	0.902304	0.999703	0.969833	0.521941	5.08854	0.619104	2	true
Bauer	3737	VSD.Brain.Seg-SimHG0156.O.MR_Flair.3568.mha	BRATS CHALLENGE Sim High Grade Truth 0156	9/21/2012	0.885521	0.79456	0.999793	0.801868	1.17267	11.9553	0.786139	1	true
Bauer	3737	VSD.Brain.Seg-SimHG0156.O.MR_Flair.3568.mha	BRATS CHALLENGE Sim High Grade Truth 0156	9/21/2012	0.78751	0.649498	0.999405	0.825192	1.67727	32.17	0.786139	2	true
Bauer	3735	VSD.Brain.XX.O.MR_Flair.3548.mha	BRATS CHALLENGE High Grade Truth 0137	9/21/2012	0	0	0.978807	0	100	100	-0.152493	1	false
Bauer	3735	VSD.Brain.XX.O.MR_Flair.3548.mha	BRATS CHALLENGE High Grade Truth 0137	9/21/2012	0.11025	0.0583412	0.999498	0.0608408	17.3967	70.9097	-0.152493	2	false
Bauer	3733	VSD.Brain.XX.O.MR_Flair.3544.mha	BRATS CHALLENGE High Grade Truth 0136	9/21/2012	0.525044	0.355973	0.987991	0.796328	4.4547	68.3049	-0.0197647	1	false
Bauer	3733	VSD.Brain.XX.O.MR_Flair.3544.mha	BRATS CHALLENGE High Grade Truth 0136	9/21/2012	0.0987319	0.0519295	0.998637	0.0571035	14.1855	75.5285	-0.0197647	2	false
Bauer	3731	VSD.Brain.XX.O.MR_Flair.3540.mha	BRATS CHALLENGE High Grade Truth 0135	9/21/2012	0.491889	0.326162	0.995834	0.63623	8.95769	68.893	0.102726	1	false
Bauer	3731	VSD.Brain.XX.O.MR_Flair.3540.mha	BRATS CHALLENGE High Grade Truth 0135	9/21/2012	0.657282	0.489516	0.998793	0.683872	12.1702	66.0873	0.102726	2	false
Bauer	3729	VSD.Brain.XX.O.MR_Flair.3536.mha	BRATS CHALLENGE High Grade Truth 0134	9/21/2012	0.324058	0.193359	0.995653	0.460994	7.89787	73.6093	0.213902	1	false
Bauer	3729	VSD.Brain.XX.O.MR_Flair.3536.mha	BRATS CHALLENGE High Grade Truth 0134	9/21/2012	0.509576	0.3419	0.999416	0.355638	3.47516	68.1705	0.213902	2	false
Bauer	3727	VSD.Brain.XX.O.MR_Flair.3532.mha	BRATS CHALLENGE High Grade Truth 0133	9/21/2012	0.490231	0.324706	0.994745	0.540525	11.642	62.4117	0.148105	1	false
Bauer	3727	VSD.Brain.XX.O.MR_Flair.3532.mha	BRATS CHALLENGE High Grade Truth 0133	9/21/2012	0.39037	0.242521	0.999644	0.256158	8.65251	86.6981	0.148105	2	false
Bauer	3725	VSD.Brain.XX.O.MR_Flair.3528.mha	BRATS CHALLENGE High Grade Truth 0131	9/21/2012	0.639316	0.469849	0.997852	0.675659	8.53139	77.2904	0.14704	1	false
Bauer	3725	VSD.Brain.XX.O.MR_Flair.3528.mha	BRATS CHALLENGE High Grade Truth 0131	9/21/2012	0.512525	0.344561	0.999281	0.408197	9.15964	80.1039	0.14704	2	false
Bauer	3723	VSD.Brain.XX.O.MR_Flair.3524.mha	BRATS CHALLENGE High Grade Truth 0130	9/21/2012	0.735477	0.581625	0.998288	0.659333	6.36964	78.5442	0.545986	1	false
Bauer	3723	VSD.Brain.XX.O.MR_Flair.3524.mha	BRATS CHALLENGE High Grade Truth 0130	9/21/2012	0.765903	0.620618	0.998989	0.883563	8.17975	100.689	0.545986	2	false
Bauer	3721	VSD.Brain.XX.O.MR_Flair.3520.mha	BRATS CHALLENGE High Grade Truth 0120	9/21/2012	0.311283	0.184331	0.9953	0.745998	28.4024	117.742	0.201486	1	false
Bauer	3721	VSD.Brain.XX.O.MR_Flair.3520.mha	BRATS CHALLENGE High Grade Truth 0120	9/21/2012	0.892205	0.805388	0.999906	0.831615	2.64356	80.8714	0.201486	2	false
Bauer	3719	VSD.Brain.XX.O.MR_Flair.3516.mha	BRATS CHALLENGE High Grade Truth 0119	9/21/2012	0.768195	0.623633	0.997923	0.704694	1.91781	40.1898	0.730437	1	false
Bauer	3719	VSD.Brain.XX.O.MR_Flair.3516.mha	BRATS CHALLENGE High Grade Truth 0119	9/21/2012	0.853509	0.744454	0.99821	0.883529	2.10936	19.1809	0.730437	2	false
Bauer	3717	VSD.Brain.XX.O.MR_Flair.3512.mha	BRATS CHALLENGE High Grade Truth 0117	9/21/2012	0.760703	0.613818	0.998634	0.831491	8.35641	70.4011	-0.151624	1	false
Bauer	3717	VSD.Brain.XX.O.MR_Flair.3512.mha	BRATS CHALLENGE High Grade Truth 0117	9/21/2012	0.00276052	0.00138217	0.999964	0.00149477	27.0262	71.7674	-0.151624	2	false
Bauer	3715	VSD.Brain.XX.O.MR_Flair.3508.mha	BRATS CHALLENGE High Grade Truth 0116	9/21/2012	0.850134	0.739333	0.997356	0.842641	3.61916	73.4695	0.681067	1	false
Bauer	3715	VSD.Brain.XX.O.MR_Flair.3508.mha	BRATS CHALLENGE High Grade Truth 0116	9/21/2012	0.835216	0.717057	0.999858	0.758327	2.12041	39.0712	0.681067	2	false
Bauer	3713	VSD.Brain.Seg-SimLG0155.O.MR_Flair.3624.mha	BRATS CHALLENGE Sim Low Grade Truth 0155	9/21/2012	0.816311	0.689633	0.998903	0.804899	0.730195	11.0066	0.784202	1	true
Bauer	3713	VSD.Brain.Seg-SimLG0155.O.MR_Flair.3624.mha	BRATS CHALLENGE Sim Low Grade Truth 0155	9/21/2012	0.920521	0.852746	0.999328	0.927193	0.993223	14.6479	0.784202	2	true
Bauer	3711	VSD.Brain.Seg-SimLG0154.O.MR_Flair.3620.mha	BRATS CHALLENGE Sim Low Grade Truth 0154	9/21/2012	0.902221	0.82186	0.998621	0.926574	0.854027	11.2389	0.811341	1	true
Bauer	3711	VSD.Brain.Seg-SimLG0154.O.MR_Flair.3620.mha	BRATS CHALLENGE Sim Low Grade Truth 0154	9/21/2012	0.880368	0.786302	0.999591	0.897066	2.68643	24.0204	0.811341	2	true
Bauer	3709	VSD.Brain.Seg-SimLG0153.O.MR_Flair.3616.mha	BRATS CHALLENGE Sim Low Grade Truth 0153	9/21/2012	0.692671	0.529837	0.99707	0.982272	1.69637	9.68307	0.339489	1	true
Bauer	3709	VSD.Brain.Seg-SimLG0153.O.MR_Flair.3616.mha	BRATS CHALLENGE Sim Low Grade Truth 0153	9/21/2012	0.744975	0.593594	0.999947	0.607319	2.09217	17.029	0.339489	2	true
Bauer	3707	VSD.Brain.Seg-SimLG0152.O.MR_Flair.3612.mha	BRATS CHALLENGE Sim Low Grade Truth 0152	9/21/2012	0.690611	0.527429	0.996951	0.983263	1.66652	10.7929	0.393908	1	true
Bauer	3707	VSD.Brain.Seg-SimLG0152.O.MR_Flair.3612.mha	BRATS CHALLENGE Sim Low Grade Truth 0152	9/21/2012	0.868725	0.767917	0.999945	0.786212	1.08929	6.77722	0.393908	2	true
Bauer	3705	VSD.Brain.Seg-SimLG0151.O.MR_Flair.3608.mha	BRATS CHALLENGE Sim Low Grade Truth 0151	9/21/2012	0.628203	0.457941	0.998436	0.991635	1.42874	11.0484	0.399768	1	true
Bauer	3705	VSD.Brain.Seg-SimLG0151.O.MR_Flair.3608.mha	BRATS CHALLENGE Sim Low Grade Truth 0151	9/21/2012	0.8742	0.776514	0.999964	0.797007	1.21748	14.674	0.399768	2	true
Bauer	3703	VSD.Brain.XX.O.MR_Flair.3560.mha	BRATS CHALLENGE Low Grade Truth 0109	9/21/2012	0.481413	0.317014	0.996836	0.536764	1.5842	24.5898	0.627015	1	false
Bauer	3703	VSD.Brain.XX.O.MR_Flair.3560.mha	BRATS CHALLENGE Low Grade Truth 0109	9/21/2012	0.843283	0.729032	0.998879	0.789063	2.07835	17.5762	0.627015	2	false
Bauer	3701	VSD.Brain.XX.O.MR_Flair.3556.mha	BRATS CHALLENGE Low Grade Truth 0105	9/21/2012	0.137163	0.0736311	0.995427	0.574631	26.3534	108.549	-0.104229	1	false
Bauer	3701	VSD.Brain.XX.O.MR_Flair.3556.mha	BRATS CHALLENGE Low Grade Truth 0105	9/21/2012	0.0213352	0.0107826	0.999465	0.0246521	14.3911	69.7153	-0.104229	2	false
Bauer	3699	VSD.Brain.XX.O.MR_Flair.3552.mha	BRATS CHALLENGE Low Grade Truth 0103	9/21/2012	0.0976816	0.0513487	0.989162	0.683848	22.604	76.0171	-0.00754663	1	false
Bauer	3699	VSD.Brain.XX.O.MR_Flair.3552.mha	BRATS CHALLENGE Low Grade Truth 0103	9/21/2012	0.442376	0.284007	0.999196	0.846911	17.3466	76.1482	-0.00754663	2	false
Bauer	3697	VSD.Brain.XX.O.MR_Flair.3564.mha	BRATS CHALLENGE Low Grade Truth 0116	9/21/2012	0	0	0.98276	0	100	100	-0.0325885	1	false
Bauer	3697	VSD.Brain.XX.O.MR_Flair.3564.mha	BRATS CHALLENGE Low Grade Truth 0116	9/21/2012	0.0203508	0.01028	0.999342	0.0160135	17.9531	85.8286	-0.0325885	2	false
